# Supplementary material for: Tissue-Specific and Ubiquitous Expression Patterns from Alternative Promoters of Human Genes
Source: PLoS One. 2010 Aug 18;5(8):e12274. doi: 10.1371/journal.pone.0012274 (PMC2923625; doi:10.1371/journal.pone.0012274)
Supplement: Table S1 — All expression values and entropy scores. (0.42 MB XLSX) [file pone.0012274.s006.xlsx]

## Sheet: Jacox_supplement_tab
alignID	form	gene name	NonCGI	probe ID	distance	tissue specificity	breast	cerebellum	heart	kidney	liver	muscle	pancreas	prostate	spleen	testes	thyroid	tissue preferences
uc001abv.1	upstream	RP11-54O7.4-002	CGI	4053416	591	5.31	44.83	83.04	60.84	14.66	63.43	71.77	92.55	34.78	71.02	74.64	68.92	N/A
uc001abw.1	downstream	SAMD11	CGI	4053417	N/A	6.45	487.98	515.52	301.56	547.82	448.24	368.75	629.44	741.23	438.49	504.6	618.8	N/A
uc001akp.1	upstream	TP73	CGI	2317349	38107	5.44	15.73	26.52	14.04	15.89	33.67	19.07	31.68	6.28	33.82	31.74	25.83	N/A
uc001akr.1	downstream	TP73	CGI	2317370	N/A	6.74	309.22	436.91	464.28	320.7	422.94	265.49	259.4	261.02	266.2	325.33	336.12	N/A
uc001alv.1	upstream	KCNAB2	CGI	2318094	7963	1.78	14.45	31.23	49.75	3.4	32.97	77.4	16.22	7.19	340.9	15.39	20.88	spleen
uc001alx.1	downstream	KCNAB2	NonCGI	2318097	N/A	5.62	8.23	22.07	11.72	11.45	12.43	15.91	16.7	6.79	11.27	1.8	13.99	N/A
uc001avc.1	upstream	PDPN	CGI	2321197	1715	7.18	70.41	99.46	82.02	66.21	119.38	111.68	86.15	91.05	116.86	103.8	79.44	N/A
uc001avf.1	downstream	PDPN	NonCGI	2321199	N/A	5.17	7.28	18.79	11.78	10.96	18.99	3.35	1.55	12.62	21.2	13.95	14.3	N/A
uc001avw.1	upstream	TMEM51	CGI	2321646	1099	4.58	6.33	41.19	7.28	21.32	15.62	12.06	26.57	6.33	10.72	25.12	15.81	cerebellum
uc001avy.1	downstream	TMEM51	CGI	2321648	N/A	5.94	62.73	143.25	93.81	60.11	125.71	100.1	89.74	59.49	95.36	129.37	126.78	N/A
uc001bet.1	upstream	ALPL	CGI	2324417	41914	5.39	36.91	36.4	15.13	30.58	45.55	22.79	28.01	37.81	70.42	40.69	23.78	N/A
uc001beu.1	downstream	ALPL	NonCGI	2324425	N/A	4.9	7.23	28.66	9.15	14.17	23.64	1.44	10.36	10.15	13.3	20.99	19.52	N/A
uc001bqc.1	upstream	SNHG3-RCC1	NonCGI	2327483	12249	4.47	2.24	25.93	3.4	7.51	7.38	5.46	7.77	5.95	1.03	10.85	14.49	cerebellum
uc001bqf.1	downstream	RCC1	CGI	2327500	N/A	5.01	12.63	49.7	16.53	14.76	30.25	17.99	29.7	11.56	37.77	35.58	19.4	N/A
uc001bsq.1	upstream	ZCCHC17	CGI	2328237	89	5.43	69.01	212.02	104.77	69.63	111.4	119.8	77.69	80.44	112.92	158.1	115.19	N/A
uc001bsr.1	downstream	ZCCHC17	CGI	2328238	N/A	4.4	10.32	36.53	6.82	7.15	4.61	8.92	18.95	6.61	13.87	29.37	16.9	cerebellum;testes
uc001bux.1	upstream	LCK	NonCGI	2328843	22872	5.73	393.94	374.93	201.72	227.53	350.75	179.42	469.25	495.75	387.51	449.54	326.45	N/A
uc001buz.1	downstream	LCK	NonCGI	2328845	N/A	7.21	11.02	9.66	6.57	9.37	9.82	4.92	9.41	10.62	4.14	11.18	10.6	N/A
uc001bxs.1	upstream	C1orf94	NonCGI	2329493	10787	4.85	10.25	11.45	7.49	20.75	14.86	5.81	25.7	14.79	2.01	20.78	27.18	N/A
uc001bxt.1	downstream	C1orf94	NonCGI	2329499	N/A	4.54	36.85	81.67	20.34	28.91	35.85	23.12	51.91	39.39	37.9	103.77	37.25	testes
uc001cfj.1	upstream	SMAP1L	CGI	2331866	621	2.26	75.17	160.55	22.08	23.97	166.82	248.92	41.18	41.06	718.08	92.77	107.81	spleen
uc001cfk.1	downstream	SMAP1L	NonCGI	2331867	N/A	2.83	38.44	88.35	10.17	2.48	37.21	10.22	21.36	14.94	112.02	16.63	8.67	spleen;cerebellum
uc001cfw.1	upstream	NFYC	CGI	2332014	17673	7.36	20.39	22.91	19.45	9.48	17.84	20.29	19.89	22.02	20.07	25.32	24.37	N/A
uc001cgb.1	downstream	NFYC	NonCGI	2332023	N/A	2.89	12.89	162.87	42.68	129.34	16.27	3.58	24.45	26.9	52.44	39.1	34.47	cerebellum;kidney
uc001chm.1	upstream	LOC728621	CGI	2332584	70517	3.75	8.29	35.07	7.29	19.32	12.3	7.79	11.07	10.5	6.38	57.98	15.72	testes;cerebellum
uc001cho.1	downstream	LOC728621	NonCGI	2332602	N/A	5.82	4.26	6.11	2.9	5.7	0	1.78	3.6	1.38	7.2	9.23	2.63	testes
uc001cmg.1	upstream	KIF2C	CGI	2334100	6534	1.58	21.62	15.45	20.81	17.67	24.17	17.06	11.93	21.6	23.32	348.3	14.15	testes
uc001cmh.1	downstream	KIF2C	NonCGI	2334105	N/A	0.46	4.9	1.18	6.48	4.34	0	0.01	5.04	0	0.54	551.35	6.56	testes
uc001cpr.1	upstream	NSUN4	CGI	2334708	1118	5.76	78.39	90.43	48.53	47.51	114.36	47.22	100.24	65.86	115.85	96.82	102.16	N/A
uc001cpt.1	downstream	NSUN4	NonCGI	2334713	N/A	1.51	5.2	16.35	3.35	11.52	7.4	7.08	0.63	3.33	7.21	182.61	10.82	testes
uc001cry.1	upstream	ELAVL4	CGI	2335678	55793	6.86	31.63	66.03	47.07	39.56	55.45	43.28	47.48	29.77	55.13	46.59	55.01	N/A
uc001crz.1	downstream	ELAVL4	NonCGI	2335693	N/A	5.19	6.96	6.3	1.26	4.51	8.86	0	0	2.39	0.92	2.24	8.47	liver;thyroid
uc001cxj.1	upstream	KIAA0707	CGI	2337156	5971	6.93	819.31	1755.63	1129.93	1579.23	1262.04	1325.21	1182.28	1015.9	1465.46	1374.25	1177.87	N/A
uc001cxm.1	downstream	ACOT11	NonCGI	2337161	N/A	5.69	38.39	100.82	78.86	58.17	103.6	44.98	52.42	39.77	62.51	76.46	78.85	N/A
uc001cxq.1	upstream	TTC4	NonCGI	2337218	74097	0.68	4.48	51.18	4.45	21.15	4.83	4.01	6.12	2.3	7.86	645	5.85	testes
uc001cxv.1	downstream	RP5-1043G4.2-002	CGI	2337289	N/A	3.64	49.83	265.89	115.06	57.27	138.56	320.94	48.51	52.24	249.48	279.42	163.23	muscle
uc001dak.1	upstream	USP1	CGI	2339419	408	5.61	28.57	49.46	29.48	22.89	63.48	38.52	35.19	43.91	60.09	73.24	35.61	N/A
uc001dal.1	downstream	USP1	CGI	2339425	N/A	6.69	106.11	168.56	138.62	80.69	166.1	161.13	156.05	99.38	110.56	146.94	123.97	N/A
uc001dch.1	upstream	LEPR	CGI	2340434	105107	7.29	42.35	63.52	33.4	35.94	53.63	44.06	48.55	40.98	46.95	60.76	49.69	N/A
uc001dcj.1	downstream	LEPR	CGI	2340458	N/A	4.55	30.19	53.97	33.94	25.71	113.9	34.33	39.71	24.08	45.31	43.39	79.62	liver
uc001dcn.1	upstream	PDE4B	NonCGI	2340532	663	4.92	0.69	11.39	1.64	1.74	0	2.21	1.18	0.06	1.64	5.56	0	cerebellum;testes
uc001dco.1	downstream	PDE4B	CGI	2340533	N/A	2.69	0	32.07	0	0	0	0	0	0	0	0	12.21	cerebellum;thyroid
uc001des.1	upstream	SFRS11	CGI	2341568	24596	5.15	109.19	84.45	29.13	43.06	45.76	66.04	101.83	131.26	69.11	97.09	87.03	N/A
uc001dev.1	downstream	SFRS11	NonCGI	2341592	N/A	3.39	284.62	1044.49	67.05	183.69	331.72	186.51	182.54	192.75	329.62	585.15	354.26	cerebellum
uc001dgd.1	upstream	TNNI3K	CGI	2342178	37159	5.13	104.99	302.06	130.66	83.54	171.85	121.42	136.88	91.63	215.59	206.37	161.46	N/A
uc001dgf.1	downstream	TNNI3K (CARK)	NonCGI	2342224	N/A	2.17	9.22	20.32	156.37	23.99	13.82	23.16	4.76	10.21	0.98	10.75	14.41	heart
uc001dhm.1	upstream	AK5	CGI	2343027	545	6.12	10.42	19.17	9.86	11.47	11.14	6.53	9.07	8.52	20.98	6.84	10.26	N/A
uc001dho.1	downstream	AK5	NonCGI	2343028	N/A	4.73	4.34	16.06	0.78	6.85	4.65	0	6.92	0	2.36	7.15	4.19	cerebellum
uc001dis.1	upstream	KIAA0786	NonCGI	2343831	494237	3.59	2.22	10.01	49.97	8.16	26.31	10.73	1.59	3.81	13.41	11.13	18.21	heart
uc001div.1	downstream	LPHN2	CGI	2343913	N/A	5.59	105.76	193.63	82.86	86.58	136.55	73.2	97.38	111.83	121.81	205.29	141.45	N/A
uc001djr.1	upstream	SAMD13	CGI	2344465	46312	7.56	35.02	44.33	42.25	45.68	30.27	41.39	37.21	35.87	24.57	42.16	47.36	N/A
uc001djs.1	downstream	SAMD13	NonCGI	2344485	N/A	5.41	16.76	11.51	8.17	5.4	2.42	4.22	10.38	3.79	4.91	14.19	11.89	N/A
uc001dsi.1	upstream	AGL	CGI	2348635	405	3.46	0	15.91	10.05	4.86	48.59	17.52	3.31	11.17	6.72	6.39	5.51	liver
uc001dsj.1	downstream	AGL	NonCGI	2348637	N/A	5.18	30.91	92.94	55.79	34.5	31.22	34.56	26.56	40.24	27.39	40.98	33.08	cerebellum
uc001dyi.1	upstream	GSTM2	CGI	2350924	11988	4.3	40.22	156.58	58.08	49.81	201.75	110.39	40.99	59.05	141.91	124.85	101.11	liver
uc001dyj.1	downstream	GSTM2	CGI	2350954	N/A	4.87	16.63	73.9	45.98	53.75	93.86	62.09	14.07	40.66	54.98	56.2	58.07	N/A
uc001eag.1	upstream	CEPT1	CGI	2351633	584	4.72	11.68	37.95	10.78	22.17	23.07	15.28	12.6	13.92	53	31.46	20.8	spleen
uc001eaj.1	downstream	CEPT1	CGI	2351635	N/A	3.65	36.79	173.46	29.91	54.21	97.25	46.84	55.64	25.66	194.88	125.13	56.69	spleen;cerebellum
uc001eyw.1	upstream	OAZ3	CGI	2359114	3686	5.64	8.75	24.59	16.31	8.9	15.22	20.92	13.96	13.12	20.7	34.99	16.4	N/A
uc001eyx.1	downstream	OAZ3	NonCGI	2359121	N/A	0.26	1.76	7.02	1.08	3.39	3.71	3.27	0.01	0	0	1040.28	3.71	testes
uc001fdo.1	upstream	CREB3L4	NonCGI	2359998	278	4.82	18.9	38.78	4.84	18.74	15.46	19.8	16.25	17.14	46.37	37.3	22.62	N/A
uc001fdq.1	downstream	CREB3L4	NonCGI	2359999	N/A	5.57	50.2	106.85	30.84	40.78	56.64	33.51	74.5	60.55	73.6	65.96	56.77	N/A
uc001fnf.1	upstream	LMNA	CGI	2361280	43611	5.07	17.11	46.53	7.27	16.06	28.18	16.61	12.2	27.16	13.64	22.1	26.48	cerebellum
uc001fnj.1	downstream	LMNA	NonCGI	2361308	N/A	4.07	8.94	50.08	8.67	16.43	14.91	13.22	12.72	11.45	14.04	49.52	14.92	cerebellum;testes
uc001fns.1	upstream	PMF1	CGI	2361403	29221	5.95	196.59	377.04	275.87	219.04	355.84	290.56	238.19	213.55	494.35	324.92	242.67	N/A
uc001fnt.1	downstream	BGLAP	NonCGI	2361425	N/A	5.77	6.07	15.24	12.14	9.83	11.24	11.98	6.44	7.65	5.36	15.25	22.76	thyroid
uc001fqf.1	upstream	NTRK1	NonCGI	2361762	45129	5.62	19.86	37.24	12.94	12.33	13.67	23.88	20.11	12.87	33.35	30.37	25.79	N/A
uc001fqh.1	downstream	NTRK1	CGI	2361768	N/A	7.22	36.05	38.8	35.8	23.9	54.09	35.13	38.63	29.31	44.92	41.73	35.45	N/A
uc001gee.1	upstream	POU2F1	CGI	2365676	108320	3.81	17.26	37.67	13.64	13.66	18.34	0.04	9.99	0	16.66	38.38	7.32	testes;cerebellum
uc001gef.1	downstream	POU2F1	NonCGI	2365710	N/A	3.53	13.63	39.49	0.91	2.85	9.95	2.94	6.36	0.01	15.52	9.08	23.8	cerebellum;thyroid
uc001gfj.1	upstream	TBX19	CGI	2366158	55032	4.66	153.6	364.96	128.79	149.9	254.69	165.64	188.9	126.91	434.28	362	169.7	N/A
uc001gfl.1	downstream	TBX19	NonCGI	2366186	N/A	5.38	4.12	11.34	2.37	3.27	2.33	5.82	2	1.6	0.91	10.11	6.7	cerebellum;testes
uc001gjc.1	upstream	KLHL20	CGI	2367795	626	5.51	100.84	193.4	80.27	91.96	154.55	116.34	130.4	98.58	230.65	190.25	181.35	N/A
uc001gjd.1	downstream	KLHL20	NonCGI	2367800	N/A	4.61	16.03	68.75	14.27	16.99	33.81	23.27	17.39	20.06	31.24	51.18	31.94	cerebellum
uc001gjp.1	upstream	ZBTB37	CGI	2367894	312	6.4	24.69	32.6	22.33	18.79	49.2	25.14	33.35	23.12	33.18	40.27	29.28	N/A
uc001gjq.1	downstream	ZBTB37	CGI	2367896	N/A	3.48	36.86	15.71	6.8	3.51	0.83	19.78	16.68	2.91	9.67	51.59	14.55	testes;breast
uc001glq.1	upstream	RASAL2	CGI	2369116	246976	3.8	24.78	46.51	28.89	12.15	14.35	5.15	16.21	15.14	19.52	78.46	18.24	testes
uc001glr.1	downstream	RASAL2	NonCGI	2369175	N/A	6.61	23.32	34.2	40.6	28.95	18.37	23.54	26.18	20.05	18.03	32.1	20.75	N/A
uc001grq.1	upstream	HMCN1	NonCGI	2371882	222518	2.7	140.97	13.15	48.79	18.94	14.16	37.45	13.72	24.42	192.47	25.48	55.64	spleen;breast
uc001grr.1	downstream	HMCN1	NonCGI	2371917	N/A	6.29	4.41	1.56	0.09	4.09	0.14	2.58	2.04	1.08	0.96	6	3.88	testes
uc001gss.1	upstream	TROVE2	CGI	2372927	204	4.92	18.88	47.55	15.27	10.69	22.43	26.09	14.09	11.85	44.53	32.96	25.49	N/A
uc001gsw.1	downstream	TROVE2	CGI	2372928	N/A	3.94	11.37	47.85	7.77	6.34	2.79	9.37	13.91	13.91	19.54	14.21	4.09	cerebellum
uc001gua.1	upstream	CRB1	NonCGI	2373566	145551	3.27	6.76	82.62	12.47	17.05	4.99	11.06	11.31	10.62	17	19.2	14.58	cerebellum
uc001gub.1	downstream	CRB1	NonCGI	2373586	N/A	4.13	2.42	21.24	4.22	9.13	4.49	2.86	0	0.59	1.04	12.92	9.83	cerebellum;testes
uc001gxz.1	upstream	PPP1R12B	CGI	2375214	114035	2.82	25.64	296.17	193.17	17.42	60.19	305.42	33.21	48.03	54.62	64.16	144.19	muscle;cerebellum
uc001gyb.1	downstream	PPP1R12B	NonCGI	2375271	N/A	0.53	8.15	38.71	1058.77	5.36	10.79	15.99	7.24	7.5	3.73	19.76	15.74	heart
uc001haa.1	upstream	LAX1	NonCGI	2375798	4429	3.58	10.37	8.29	6.38	8.03	5.79	8.78	11.51	4.44	53.29	10.36	5.87	spleen
uc001hab.1	downstream	LAX1	NonCGI	2375799	N/A	5.89	28.27	49.45	26.24	27.06	26.58	44.05	24.9	17.96	25.94	52.39	28.38	N/A
uc001hec.1	upstream	RASSF5	CGI	2376852	49613	4.81	36.85	134.6	34.12	36.34	70.88	52.11	59.63	46.71	95.59	100.97	86.28	N/A
uc001hef.1	downstream	RASSF5 (NORE1)	CGI	2376869	N/A	1.84	19.75	29.04	37.26	4.7	31.36	64.26	20.37	10.44	334.31	22	18.22	spleen
uc001hfi.1	upstream	C4BPB	NonCGI	2377142	416	5.86	2.81	5.09	5.53	0	5.43	0.93	4.57	0	2	1.27	0.19	heart;liver;cerebellum
uc001hfm.1	downstream	C4BPB	NonCGI	2377143	N/A	2.79	7.29	8.57	4.13	6.7	75.68	12.16	4.38	9.98	1.75	11.39	9.29	liver
uc001hih.1	upstream	TRAF5	NonCGI	2378663	222	5.86	2.29	5.81	0	0	4.36	1.21	0	0.61	3.94	3.55	0	cerebellum;liver
uc001hii.1	downstream	TRAF5	CGI	2378664	N/A	5.94	18.74	39.78	22.78	19.02	28.37	31.22	26.2	10.03	20.63	37.72	30.33	N/A
uc001hjf.1	upstream	ATF3	NonCGI	2379133	43297	6.19	5.67	11.19	5.92	5.29	8.02	6.46	9.87	1.47	5.54	11.61	11.85	N/A
uc001hjg.1	downstream	ATF3	CGI	2379136	N/A	6.57	53.9	93.78	56.41	62.59	68.83	43.65	59.18	56.66	84.5	96.11	63.13	N/A
uc001hkc.1	upstream	RPS6KC1	CGI	2379400	21683	8.11	235.44	344.28	274.45	290.64	357.18	312.33	311.39	286.24	386.59	314	292.68	N/A
uc001hke.1	downstream	RPK118	NonCGI	2379406	N/A	3.94	6.52	45.51	12.18	5.83	4.98	12.78	9.66	4.47	11.14	25.13	9.17	cerebellum
uc001hkp.1	upstream	KCNK2	NonCGI	2379980	77675	8.05	13.76	15.35	12.25	20.05	14	14.96	11.6	14.8	10.3	16.76	15.91	N/A
uc001hkq.1	downstream	KCNK2	CGI	2379990	N/A	5.54	9.54	24.94	8.85	5.85	16.03	14.72	6.51	10.78	15.43	21.42	20.86	N/A
uc001hnl.1	upstream	MIA3	CGI	2381795	26220	4.57	38.85	140.44	48.44	24	114.27	83.99	55.87	35.31	88.75	86.76	60.96	N/A
uc001hnm.1	downstream	MIA3	CGI	2381813	N/A	4.87	13.18	32.04	21.43	25.27	44.07	26.02	24.57	16.25	53.36	65	25.82	testes
uc001hrs.1	upstream	ARF1	CGI	2383733	490	4.17	42.89	125.29	76.1	51.1	86.61	132.58	47.07	31.94	146.75	210.27	79.94	testes
uc001hrv.1	downstream	ARF1	CGI	2383737	N/A	3.9	53.15	61.27	21.99	27.09	42.88	18.07	30.73	20.33	71.44	139.03	59.39	testes
uc001hsn.1	upstream	OBSCN	NonCGI	2384000	69480	6.12	11.31	17.27	16.39	22.4	12.37	31.65	20.32	18.23	10.52	19.57	27.59	N/A
uc001hsp.1	downstream	KIAA1556	NonCGI	2384065	N/A	2.32	12.18	71.31	47.95	15.08	10.8	207.65	15.24	34.99	15.77	16.99	193.25	muscle;thyroid
uc001hwb.1	upstream	C1orf31	CGI	2386120	154	4.09	2.24	30.47	14.92	14.31	27.21	50.69	7.14	8.09	36.53	16.68	33.88	muscle
uc001hwc.1	downstream	C1orf31	CGI	2386124	N/A	4.41	9.17	49.9	13.91	17.28	15.27	12.15	9.89	5.66	21.4	18.27	9.25	cerebellum
uc001hwv.1	upstream	GGPS1	CGI	2386401	116	3.58	20.9	101.56	21.76	64.29	67.28	24.6	14.41	12.03	58.07	128.63	45.49	testes
uc001hwx.1	downstream	GGPS1	CGI	2386403	N/A	3.98	161.47	496.75	345.81	180.04	259.41	339.72	163.64	163.37	484.24	878.58	291.03	testes
uc001hxw.1	upstream	LGALS8	NonCGI	2386878	5174	6.79	7.47	17.47	16.88	8.87	14.66	12.09	14.98	10.27	18.79	19.16	12.31	N/A
uc001hxy.1	downstream	LGALS8	NonCGI	2386881	N/A	5.26	6.59	10.97	0.01	1.76	3.41	6.9	3.11	1.47	5.73	6.18	12	thyroid;cerebellum
uc001ibf.1	upstream	KIF26B	CGI	2389248	356017	3	7.06	50.64	0.44	5.54	3.85	0.21	5.9	3.44	13.04	8.32	4.11	cerebellum
uc001ibg.1	downstream	KIF26B	NonCGI	2389308	N/A	4.56	2.41	15.85	0.01	0.59	6.76	3.42	0	1.93	2.1	3.51	6.59	cerebellum
uc001igp.1	upstream	PFKP	CGI	3232351	1067	6.22	36.42	86.09	50.53	42.96	60.06	63.6	61	56.59	70.03	98.56	55.96	N/A
uc001igq.1	downstream	PFKP	CGI	3232352	N/A	5.02	57.09	170.67	47.83	55.02	76.3	95.49	60.03	60.36	131.49	93.27	73.51	cerebellum
uc001iia.1	upstream	NET1	CGI	3233185	34028	5.18	11.73	27.21	11.96	12.67	16.07	14.15	18.35	44.91	17.03	32.08	24.1	prostate
uc001iib.1	downstream	NET1	CGI	3233194	N/A	4.56	264.48	240.45	57.31	267.41	386.05	72.84	266.99	305.31	148.6	313.23	347.59	N/A
uc001ipr.1	upstream	CACNB2	CGI	3237399	503	5.26	125.53	423.91	184.26	145.17	200.95	169.72	187.15	128.12	232.28	238.44	253.07	cerebellum
uc001ipu.1	downstream	CACNB2	CGI	3237402	N/A	4.9	30.75	91.03	45.27	21.09	63.01	29.64	33.89	19.38	51.93	59.49	41.7	cerebellum
uc001irs.1	upstream	KIAA1217	CGI	3238963	514418	4.92	18.27	17.26	22.26	13.22	18.93	15.83	12.37	21.58	20.9	24.56	58.86	thyroid
uc001irt.1	downstream	KIAA1217	NonCGI	3238994	N/A	4.08	368.55	140.95	115.1	111.84	90.77	381.82	136.5	156.35	186.38	232.55	463.73	thyroid
uc001ivr.1	upstream	ZEB1	CGI	3241317	718	7.74	398.11	535.69	408.55	347.02	514.8	413.33	594.17	430.7	479.39	492.4	473.32	N/A
uc001ivv.1	downstream	ZEB1	CGI	3241320	N/A	4.26	61.69	110.39	98.25	20.42	35.05	135.35	23.79	58.35	58.8	80.52	128.14	N/A
uc001ixx.1	upstream	CREM	CGI	3242355	587	2.04	5.69	26.56	25.59	13.5	8.56	23.51	8.12	2.67	27.11	195.76	16.48	testes
uc001iyc.1	downstream	CREM	CGI	3242356	N/A	3.48	4.92	10.51	11.69	9.79	4.99	12.11	3.57	2.42	4.63	49.14	6.92	testes
uc001iyu.1	upstream	CCNY	NonCGI	3242427	90002	2.45	0.77	10.53	1.76	2.29	3.62	1.54	3.18	0.75	3.31	54.01	0	testes
uc001iyw.1	downstream	CCNY	CGI	3242441	N/A	3.9	94.8	224.09	223.92	120.78	289.92	176.63	99.22	58.8	382.39	488.21	158.75	testes
uc001jha.1	upstream	WDFY4 (FLJ00156)	NonCGI	3245837	14151	1.34	24.52	47.85	11	33.84	22.31	16.11	21.98	18.36	529.06	27.52	20.22	spleen
uc001jhb.1	downstream	KIAA1607	NonCGI	3245841	N/A	6.57	2.02	4.34	4.22	3.47	2.25	4.45	0.07	1	5.72	6.34	3.63	N/A
uc001jhv.1	upstream	CHAT	CGI	3246142	4013	4.65	0	17.53	10.12	3.05	9.37	3.55	13.48	8.8	10.93	0.01	13.15	cerebellum
uc001jhx.1	downstream	CHAT	NonCGI	3246144	N/A	4.83	6.3	10.75	9.65	0.17	5.45	6.52	9.13	0	3.07	0.83	0.01	cerebellum;heart
uc001jis.1	upstream	NCOA4	CGI	3246379	7139	4.32	80.96	245.21	366.08	140.08	286.3	389.82	99.57	76.82	329.42	244.85	201.84	N/A
uc001jit.1	downstream	NCOA4	CGI	3246382	N/A	2.84	74.31	139.82	177.51	54.79	112.54	35.16	223.92	54.92	611.22	132.7	86.21	spleen
uc001jjm.1	upstream	PRKG1	CGI	3246891	83175	5.11	64.14	114.12	98.58	49	41.98	120.51	91.31	55.18	44.17	49.24	118.74	N/A
uc001jjo.1	downstream	PRKG1	CGI	3246907	N/A	3.47	142.62	200.89	135.06	103.34	776.84	148.73	144.71	145.38	194.92	207.97	213.19	liver
uc001jkc.1	upstream	ZCD1	CGI	3247714	13790	3.06	21.56	299.84	335.04	83.96	147.49	290.47	33.59	24.15	91.62	83.4	121.17	heart;cerebellum;muscle
uc001jkd.1	downstream	ZCD1	NonCGI	3247733	N/A	4.56	1.03	19	5.53	8.21	8.62	2.76	2.28	0.87	11.57	8.7	1.74	cerebellum
uc001jle.1	upstream	CDC2	CGI	3248303	113	1.29	0.02	0	0.01	0	6.19	3.22	0	2.97	18.91	139.68	0	testes
uc001jlf.1	downstream	CDC2	CGI	3248304	N/A	5.7	22.95	14.74	17.39	14.03	19.92	6.01	23.5	17.67	18.16	24.61	4.99	N/A
uc001jlt.1	upstream	ARID5B	NonCGI	3248539	147527	5.44	6.01	13.37	5.5	6.26	4.71	3.74	4.32	5.92	15.16	16.58	5.73	testes
uc001jlu.1	downstream	ARID5B	NonCGI	3248597	N/A	3.1	86.95	25.56	21.59	25.8	19.29	193.55	14.22	53.13	93.22	43.84	143.52	muscle;thyroid
uc001jov.1	upstream	DDX21	CGI	3250061	304	3.69	49.14	72.84	49.87	25.9	103.77	126.75	79.67	20.67	227.83	188.04	127.82	spleen
uc001jow.1	downstream	DDX21	CGI	3250064	N/A	7.61	149.81	190.97	141.09	133.32	144.2	124.38	209.95	172.67	168.56	161.84	190.07	N/A
uc001jwi.1	upstream	ADK	CGI	3252172	25479	6.62	42.77	86.49	51.42	43.63	61.35	60.03	64.5	69.69	93.78	72.8	68.62	N/A
uc001jwj.1	downstream	ADK	CGI	3252187	N/A	6.17	19.01	30.09	27.38	15.67	40.7	33.32	38.5	19.66	37.89	36.04	42.25	N/A
uc001kbl.1	upstream	C10orf57	CGI	3254339	366	2.63	12.23	42.03	25.72	31.11	117.31	11.05	27.51	8.37	73.69	189.31	12.4	testes;liver
uc001kbm.1	downstream	RP11-369J21.6	CGI	3254342	N/A	4.33	4.61	42.07	12.51	6.14	13.83	3.79	18.82	11.99	18.85	23.04	9.87	cerebellum
uc001kcc.1	upstream	C10orf58	CGI	3254490	5312	4.91	50.87	84.12	44.24	59.52	67.7	33.64	28.67	20.97	38.94	104.12	52.66	N/A
uc001kce.1	downstream	C10orf58	NonCGI	3254494	N/A	4.5	55.52	39.25	14.11	20.62	23.77	19.34	15.35	16.12	21.53	67.14	34.75	testes
uc001kdh.1	upstream	KIAA1128	CGI	3255415	65199	4.06	67.11	285.49	61.76	50.87	89.46	88.99	68.41	53.94	114.4	125.73	75.85	cerebellum
uc001kdi.1	downstream	KIAA1128	NonCGI	3255451	N/A	4.46	3.16	7.53	3.92	1.31	6.76	1.1	4.42	1.38	4.25	21.47	4.13	testes
uc001kgf.1	upstream	IFIT3	NonCGI	3257208	4550	5.85	7.23	13.66	14.43	9.39	22.32	10.16	8.11	7.19	19.27	10.07	6.89	N/A
uc001kgg.1	downstream	IFIT3	NonCGI	3257210	N/A	4.72	3.28	14.73	6.65	1.1	14.39	5.53	6.01	11.05	16.53	0.01	5.72	spleen
uc001kie.1	upstream	EXOC6	NonCGI	3258262	13772	2.59	0.86	2.03	5.1	1.98	0.59	6.99	5.16	5.3	3.26	59.66	10.22	testes
uc001kif.1	downstream	EXOC6	CGI	3258271	N/A	6.45	48.76	97.9	67.02	41.39	69.81	69.36	54.74	45.07	83.24	57.1	62.11	N/A
uc001kik.1	upstream	CYP26A1	CGI	3258385	435	5.96	9.14	13.73	6.57	6.12	7.76	6.54	3.27	5.82	4.61	16.29	7.08	testes
uc001kil.1	downstream	CYP26A1	CGI	3258387	N/A	6.9	568.2	848.12	516.43	512.65	703.06	553.92	817.49	628.52	880.58	719.13	856.14	N/A
uc001klo.1	upstream	ZNF518	CGI	3259428	341	5.72	10.02	24.75	15.6	11.08	14.48	11.67	14.61	15.58	19.69	35.88	17.93	testes
uc001klr.1	downstream	KIAA0335	CGI	3259429	N/A	3.89	8.03	47.92	15.68	14.67	8.11	14.29	3.26	15.14	25.91	45.32	8.19	cerebellum;testes
uc001kss.1	upstream	FKSG40	CGI	3261017	4458	6.22	9.52	12.65	8.88	9.37	12.92	11.37	10.58	8.22	22	20.64	8.71	N/A
uc001ksu.1	downstream	FKSG40	CGI	3261031	N/A	4.88	16.36	23.6	8.04	2.76	7.64	17.47	10.91	15.42	35.28	20.66	18	spleen
uc001kva.1	upstream	NFKB2	CGI	3261644	1203	8.4	346.71	520.74	408.99	412.31	412.61	383.87	443.43	431.85	442.58	522.7	431.75	N/A
uc001kvd.1	downstream	NFKB2	CGI	3261646	N/A	7.09	22.21	35.17	23.17	14.55	28.07	17.12	23.27	25.04	21.04	27.75	22.13	N/A
uc001kwj.1	upstream	AS3MT	CGI	3261954	15191	3.64	4.62	17.32	20.61	15.23	61.15	13.42	11.54	0	38.69	45.78	23.82	liver
uc001kwk.1	downstream	AS3MT	CGI	3261932	N/A	2.28	0	40.95	39.14	13.25	115.71	0	8.31	0	21.35	71.36	0	liver;testes
uc001kzs.1	upstream	ACSL5	NonCGI	3264340	1107	1.34	7.43	17.04	7.98	2.76	338.36	9.23	14.88	7.96	17.71	69.31	9.66	liver
uc001kzt.1	downstream	ACSL5	NonCGI	3264342	N/A	5.2	14.34	33.26	15.17	12.08	22.73	14.78	17.43	13.55	44.55	31.75	17.25	spleen
uc001lam.1	upstream	CASP7	CGI	3264950	491	8.19	17.75	25.38	21.12	27.94	28.2	21.45	25.9	24.13	25.55	27.51	31.31	N/A
uc001lap.1	downstream	CASP7	CGI	3264954	N/A	4.1	52.93	19.44	4.14	31.55	12.66	18.94	63.11	55.14	15.47	40.06	22.26	pancreas
uc001llf.1	upstream	LRRC27	CGI	3272030	79	4.24	16.76	41.05	40.94	11.37	31.49	81.59	31.03	29.6	45.8	100.01	61.93	testes
uc001lli.1	downstream	LRRC27	CGI	3272031	N/A	6.37	154.15	133.34	131.03	148.11	199.39	99.71	227.57	217.55	234.11	190.11	187.04	N/A
uc001lse.1	upstream	TSPAN4	CGI	3316376	117	5.23	6.28	26.84	4.73	6.02	10.57	12.28	9.51	8.37	14.54	12.54	5.72	cerebellum
uc001lsh.1	downstream	TSPAN4	CGI	3316377	N/A	6.03	66.84	88.52	57.86	30.18	66.31	64.93	56.76	52.96	89.28	98.47	89.29	N/A
uc001lui.1	upstream	LSP1	NonCGI	3317073	12195	3.27	111.3	142.29	114.03	90.05	152.59	84.38	116.07	134.77	642.63	123.4	131.52	spleen
uc001luj.1	downstream	LSP1	NonCGI	3317077	N/A	5.75	16.31	15.64	2.64	20.02	16.7	13.03	16.84	16.27	26.37	26.78	16.23	N/A
uc001lwx.1	upstream	SLC22A18	NonCGI	3317521	2573	6.45	3.27	1.23	8.08	6.02	4.12	4.68	7	1.96	6.85	2.59	2.8	N/A
uc001lwy.1	downstream	SLC22A18	CGI	3317522	N/A	5.02	0	6.62	2.22	0.46	1.78	0	0	5.81	4.18	9.01	0	testes;cerebellum;prostate
uc001mbc.1	upstream	TRIM6	NonCGI	3318391	539	4.11	11.2	25.66	6.03	6.91	14.63	10.36	11.77	8.55	32.09	42.36	4.61	testes;spleen
uc001mbf.1	downstream	TRIM6-TRIM34	NonCGI	3318392	N/A	3.76	10.6	6.92	1.46	10.57	19.52	17.03	8.9	19.82	30.06	60.88	29.06	testes
uc001mcn.1	upstream	CNGA4	CGI	3318619	4210	5.77	24.03	58.05	28.02	26.43	67.78	28.6	51.39	37.51	41.02	52.94	47.02	N/A
uc001mco.1	downstream	CNGA4	NonCGI	3318622	N/A	6.77	16.07	25.74	19.35	16.33	23.26	25.81	25.74	23.92	26.19	37.62	16.8	N/A
uc001mly.1	upstream	INSC	NonCGI	3321653	2514	4.16	33.8	121.83	20.11	28.94	62.3	19.81	28.65	30.55	43.1	61.89	36.43	cerebellum
uc001mlz.1	downstream	INSC	CGI	3321656	N/A	4.88	5.72	31.74	17.2	4.21	17.5	18.07	15.2	9.95	17.3	35.22	20.37	testes
uc001mmt.1	upstream	NUCB2	NonCGI	3322252	16399	7.02	7.93	14.59	11.08	13.21	14.31	16.68	8.49	11.64	13.87	20.72	15.31	N/A
uc001mmw.1	downstream	NUCB2	CGI	3322261	N/A	7.1	1243.38	1436.15	1189.63	928.17	1422.03	1039.75	1575.44	1116.55	1647.37	1298.24	1717.84	N/A
uc001mqf.1	upstream	NELL1	CGI	3323558	614071	6.19	17.79	41.06	28.23	25.79	37.06	33.29	17.96	19.32	33.3	44.8	28.71	N/A
uc001mqh.1	downstream	IDH3GL	NonCGI	3323654	N/A	3.28	16.93	32.91	24.43	22.65	21.75	26.21	21.38	14.62	19.75	132.04	17.41	testes
uc001mub.1	upstream	DEPDC7	CGI	3325822	318	6.89	93.82	109.25	86.19	64.26	111.07	67.9	101.71	83.84	135.98	101.36	81.89	N/A
uc001muc.1	downstream	DEPDC7	CGI	3325824	N/A	3.47	6.66	21.96	11.68	12.75	29.77	17.63	13.82	12.89	17.02	85.45	10.42	testes
uc001mud.1	upstream	TCP11L1	CGI	3325840	433	5.09	0	8.98	0	0	0	1.37	0	0.01	0	0	0.39	cerebellum
uc001mue.1	downstream	TCP11L1	CGI	3325841	N/A	3.98	8.63	30.46	6.43	5.56	7.65	2.03	5.52	0.94	0.86	13.67	5.78	cerebellum
uc001mvh.1	upstream	CAPRIN1	CGI	3326192	1298	4.14	29.55	71.25	47.38	41.77	39.24	55.32	43.9	29.59	72.45	170.9	46.55	testes
uc001mvj.1	downstream	CAPRIN1	CGI	3326199	N/A	4.94	9.9	37.09	5.68	13.54	14.08	9.35	10.55	14.66	21.49	23.32	9.46	cerebellum
uc001mwo.1	upstream	FLJ14213	NonCGI	3327058	79717	5.65	21.43	39.51	17.26	12.8	12.34	21.09	16.3	24.52	14.07	23.54	10.4	cerebellum
uc001mwp.1	downstream	FLJ14213	NonCGI	3327067	N/A	8	6.22	6.52	7.78	7.29	6.54	7.37	11.61	6.16	8.08	10.88	8.32	N/A
uc001mwt.1	upstream	RAG1	NonCGI	3327144	52549	6.83	3.67	0.7	0	0.16	0.01	0	0.01	2.28	1.9	2.65	0.47	breast;testes;prostate
uc001mwu.1	downstream	RAG1	NonCGI	3327156	N/A	6.84	2.44	4.49	0.17	1.36	3.78	2.94	2.48	2.3	6.31	4.48	2.13	spleen
uc001nbv.1	upstream	GYLTL1B	NonCGI	3329100	1047	4.94	3.66	14.07	4.01	1.38	3.92	8.59	3.7	0	6	8.17	0	cerebellum
uc001nbx.1	downstream	GYLTL1B	CGI	3329102	N/A	5.6	79.65	164.66	95.09	47.83	87.8	80.69	107.13	96.19	160.87	128.28	81.35	N/A
uc001nch.1	upstream	DGKZ	CGI	3329250	12248	5.64	79.25	153.71	87.41	77.05	130.43	89.8	90.88	73.92	198.36	122.88	131.18	N/A
uc001nci.1	downstream	DGKZ	CGI	3329261	N/A	6.31	602.03	594.52	589.23	682.88	794.49	582.84	869.07	772.19	863.15	588.51	1237.87	N/A
uc001nej.1	upstream	NR1H3	CGI	3329686	9082	5.41	194.58	321.61	215.72	150.16	230.57	215.75	206.13	171.84	240.18	491.38	222.92	testes
uc001nen.1	downstream	NR1H3	NonCGI	3329692	N/A	4.09	12.93	24.14	12.7	14.26	76.02	14.95	23.39	13.83	44.55	19.71	32.98	liver
uc001nfd.1	upstream	SLC39A13	CGI	3329794	51826	3.81	9.69	19.13	11.3	11.82	13.67	12.91	9.46	4.31	62.64	15.54	12.55	spleen
uc001nfe.1	downstream	DKFZp434A109	NonCGI	3329805	N/A	3.47	0	4.23	6.64	5.48	4.9	0.01	0	0	0	27.58	9.14	testes
uc001nft.1	upstream	DKFZp586K0821	CGI	3329890	13744	5.65	247.28	393.79	242.84	324.2	464.59	396.48	378.03	285.9	718.64	381.03	458.8	N/A
uc001nga.1	downstream	NDUFS3	CGI	3329906	N/A	5.01	125.63	417.11	462	184.8	343.56	364.11	186.78	134.71	348.39	351.27	302.67	N/A
uc001nkx.1	upstream	ZDHHC5	CGI	3331435	13477	6.49	962.73	2121.54	1280.08	1707.01	1563.68	1473.68	1704.54	1216.42	1846.59	1332.03	2171.37	N/A
uc001nkz.1	downstream	KIAA1748	NonCGI	3331448	N/A	4.18	2.71	22.26	1.46	0.65	7.44	2.86	6.95	2.57	5.84	9.3	0	cerebellum
uc001nlf.1	upstream	CTNND1	CGI	3331490	40720	4.65	173.53	691.35	399.52	361.82	898.72	376.06	289.7	312.08	671.62	580.66	337.76	N/A
uc001nlh.1	downstream	CTNND1	NonCGI	3331527	N/A	2.68	6.78	30.26	8.41	15.01	7.61	17.26	10.31	2.34	13.58	104.72	10.06	testes
uc001nsj.1	upstream	FADS2	CGI	3333249	11964	5.79	15.46	51.13	27.35	27.05	46.95	25.12	26.97	26.1	25.96	44.89	23.78	N/A
uc001nsl.1	downstream	FADS2	CGI	3333251	N/A	3.1	15.39	139.6	58.56	20.14	64.94	22.56	24.08	14.91	68.63	149.21	17.16	testes;cerebellum
uc001nxw.1	upstream	MARK2	CGI	3334028	49180	3.85	25.84	135.22	37.73	31.97	30.36	31.58	40.56	26.1	125	76.27	54.27	cerebellum;spleen
uc001nya.1	downstream	MARK2	NonCGI	3334052	N/A	3.92	18.49	46.72	41.82	40.6	95.29	13.47	78.87	46.38	97.94	19.54	16.94	spleen;liver
uc001nzy.1	upstream	CCDC88	NonCGI	3334520	2508	4.25	14.54	51.57	12.38	14.36	21.87	12.51	8.79	4.41	24.5	38.86	16.46	cerebellum
uc001nzz.1	downstream	FLJ00198	CGI	3334533	N/A	5.9	54.63	68.03	47.25	25.45	59.72	44.83	64.66	37.23	92.66	68.38	61.1	N/A
uc001opi.1	upstream	TMEM16A	CGI	3338323	6874	6.23	203.42	206.87	144.3	211.63	323.11	157.49	296.62	243.23	340.69	219.37	262.72	N/A
uc001opk.1	downstream	TMEM16A	NonCGI	3338324	N/A	6.02	26.07	42.36	38.95	17.4	31.96	21.47	30.07	28.06	29.32	56.97	36.89	N/A
uc001otk.1	upstream	P2RY2	CGI	3339739	158	5.74	202.91	203.15	133.88	111.04	197.65	136.11	246.63	137.42	255.32	128.31	284.18	N/A
uc001otl.1	downstream	P2RY2	CGI	3339740	N/A	6.37	12.03	16.9	14.69	8.58	15.15	16.78	9.36	19.44	14.81	13.35	27.72	N/A
uc001oub.1	upstream	PLEKHB1	NonCGI	3339972	1459	4.85	1.46	13.12	2.41	3.7	7.43	7.31	2.37	0.23	0.01	8.71	9.62	cerebellum
uc001ouc.1	downstream	PLEKHB1 (PHR1)	NonCGI	3339975	N/A	1.58	10.29	284.93	10.81	14.08	6.5	9.91	13.63	11.26	15.54	35.53	25.06	cerebellum
uc001owb.1	upstream	SLCO2B1	NonCGI	3340453	8681	2.4	243.87	113.11	96.61	15.17	127.12	65.35	52.76	105.49	752.95	77.77	121.89	spleen
uc001owd.1	downstream	SLCO2B1	NonCGI	3340456	N/A	2.68	0.63	7.26	0	5.17	55.04	5.5	5.53	2.05	5.73	6.06	1.19	liver
uc001owr.1	upstream	SERPINH1	CGI	3340591	245	5.12	17.18	16.77	21.19	15.18	19.05	17.14	26.92	31.66	50.31	50.13	24.05	N/A
uc001ows.1	downstream	SERPINH1	CGI	3340595	N/A	7.09	141.1	170.54	131.91	118.38	188.71	176.71	211.42	176.47	226.98	155.39	204.22	N/A
uc001pbu.1	upstream	C11orf73	NonCGI	3343258	1110	6.11	571.6	984	678.98	487.75	910.75	736.02	719.11	464.98	1126.5	904.6	815.84	N/A
uc001pbv.1	downstream	C11orf73	NonCGI	3343261	N/A	4.6	2.33	21.49	1.58	1.54	6.45	6.57	3.34	4.09	10.16	11.77	5.78	cerebellum
uc001pdo.1	upstream	CCDC67	NonCGI	3344693	727	3.4	4.96	10.78	7.12	2.85	11.33	0.99	10.53	0.03	3.73	43.08	8.02	testes
uc001pdq.1	downstream	CCDC67	CGI	3344695	N/A	4.33	43.59	112.42	60.91	39.79	78.15	78.57	58.23	63.49	111.01	225.53	85.48	testes
uc001pgy.1	upstream	BIRC2	CGI	3346589	144	5.25	23.51	48.53	38.69	31.32	46.15	34.15	29.4	27.59	78.93	76.67	45.31	N/A
uc001pgz.1	downstream	BIRC2	CGI	3346590	N/A	3.82	34.3	229.09	29.8	88.34	76.42	32.21	66.35	64.21	142.83	92.76	60.23	cerebellum
uc001pmj.1	upstream	DIXDC1	NonCGI	3348791	7342	2.04	6.62	28.21	6.92	6.5	2.37	4.75	14.41	7.26	11.58	131.47	3.85	testes
uc001pml.1	downstream	DIXDC1	CGI	3348795	N/A	9.56	4077.76	4582.86	3693.18	4364.96	4511.45	3889.45	4352.22	4718.73	4230.47	4130.45	4558.68	N/A
uc001pop.1	upstream	ZBTB16	CGI	3349723	857	3.69	262.21	397.13	219.61	71.72	347.71	836.5	182.48	150.82	398.04	137.89	495.16	muscle
uc001poq.1	downstream	ZBTB16	CGI	3349724	N/A	7.58	300.71	341.55	312.58	349.31	359.06	308.97	442.32	349.07	430.81	344.79	489.02	N/A
uc001pqn.1	upstream	TAGLN	NonCGI	3350833	2425	6.03	31.1	15.57	17.39	17.4	10.58	16	14.51	22.58	27.54	29.52	30.63	N/A
uc001pqo.1	downstream	TAGLN	NonCGI	3350835	N/A	6.45	12.62	25.03	14.24	8	19.03	18.39	10.96	16.23	21.69	20	12.36	N/A
uc001ptr.1	upstream	PHLDB1	NonCGI	3351565	1118	3.19	1.48	15.52	7.08	20.76	1.5	2.53	30.85	0	0.09	1.99	0.69	pancreas;kidney;cerebellum
uc001pts.1	downstream	PHLDB1	CGI	3351566	N/A	5.24	24.71	74.06	29.57	24.29	31.46	44.6	64.56	22.23	43.26	59.76	42.81	N/A
uc001pvb.1	upstream	HMBS	CGI	3351843	3110	4.29	36.58	64.08	51.75	48.16	169.35	135.72	83.76	35.3	162.22	86.59	72.88	N/A
uc001pvf.1	downstream	HMBS	NonCGI	3351849	N/A	5.01	10	25.34	15.11	1.94	15.15	7.91	2.51	9.57	14.82	11.61	9.09	cerebellum
uc001pxu.1	upstream	SC5DL	CGI	3352906	189	6.71	263.06	425.82	320.66	183.4	364.14	312.74	344.94	258.32	412.89	357.16	365.54	N/A
uc001pxv.1	downstream	SC5DL	CGI	3352907	N/A	4.4	9.1	39.92	8.83	8.61	11.99	7.06	9.54	9.01	8.51	11.15	3.99	cerebellum
uc001qbc.1	upstream	ROBO3	CGI	3354311	11135	7.23	111.97	79.7	91.68	69.92	75	69.05	110.6	105.3	74.24	106	105.72	N/A
uc001qbd.1	downstream	ROBO3	CGI	3354343	N/A	4.98	13.78	20.07	3.79	1.88	10.75	8.82	8.25	7.18	7.3	21.61	6.2	testes;cerebellum
uc001qcf.1	upstream	CHEK1	NonCGI	3354804	468	4.39	14.26	66.6	24.17	14.91	30.49	18.89	24.51	20.48	37.62	71.15	25.11	testes;cerebellum
uc001qcg.1	downstream	CHEK1	NonCGI	3354805	N/A	4.35	7.98	1.72	2.24	6.42	5.63	5.16	6.42	1.45	3.82	25.42	4.74	testes
uc001qdt.1	upstream	ST3GAL4	CGI	3355147	517	4.51	0.02	24.7	3.56	7.49	21.14	12.32	18.2	12.76	3.95	19.44	17.99	N/A
uc001qdu.1	downstream	ST3GAL4	NonCGI	3355149	N/A	4.23	12.62	57.78	23.24	24.59	15.45	26.88	20.09	13.84	69.26	56.08	22.18	spleen
uc001qjj.1	upstream	WNT5B	NonCGI	3400604	12190	6.49	0	4.42	0.64	0	0	3.03	0	0.97	0.47	0	0.07	cerebellum;muscle
uc001qjk.1	downstream	WNT5B	NonCGI	3400605	N/A	4.37	9.99	21.34	10.16	6.6	9.02	11.38	49.43	9.11	16.79	23.79	17.35	pancreas
uc001qnr.1	upstream	PLEKHG6	CGI	3402399	302	7.69	269.49	311.53	209.91	216.64	261.22	253.87	334.5	276.09	318.63	304.12	335.87	N/A
uc001qns.1	downstream	PLEKHG6	CGI	3402400	N/A	6.63	317.5	198.49	217.16	164.37	282.83	193.82	318.07	336.47	290.99	284.91	228.02	N/A
uc001qop.1	upstream	GAPDH	CGI	3402628	811	3.77	242.17	969.1	512.57	236	418	1082.37	177.84	183.53	793.2	876.66	420.79	muscle
uc001qov.1	downstream	GAPDH	CGI	3402632	N/A	0.86	15.03	108.12	12.21	11.79	20.11	16.11	6.71	14.62	29.88	875.33	14.25	testes
uc001qrn.1	upstream	B7	CGI	3402965	31219	4.9	1.04	20.97	6.78	4.94	9.57	1.12	13.54	11.68	13.4	14.91	11.84	cerebellum
uc001qrp.1	downstream	LRRC23	NonCGI	3402994	N/A	5.29	1.93	24.91	19.73	19.99	13.16	36.72	19.04	25.5	17.45	27.2	25.58	N/A
uc001qrw.1	upstream	ATN1	NonCGI	3403046	3854	6.09	15.04	27.2	13.32	10.52	16.01	17.5	19.81	13.31	20.35	22.57	6.2	N/A
uc001qrx.1	downstream	ATN1	CGI	3403047	N/A	5.87	64.6	120.75	102.23	76.88	81.19	99.08	50.93	61.09	123.19	85.61	143.15	N/A
uc001qsa.1	upstream	PTPN6	NonCGI	3403093	4703	4.63	0.97	17.11	4.07	12.54	17.87	2.12	9.44	2.17	3.39	9.5	8.97	liver;cerebellum
uc001qsb.1	downstream	PTPN6	NonCGI	3403097	N/A	4.82	45.81	110.65	41.6	72.07	63.1	104.53	74.06	36.86	161.06	72.31	118.3	N/A
uc001qsj.1	upstream	C1S	NonCGI	3403167	71666	4.67	17.51	68.99	25.5	16.75	12.1	20.97	16.04	20.41	26.54	28.58	22.65	cerebellum
uc001qsl.1	downstream	C1S	NonCGI	3403182	N/A	5.74	0.01	7.53	2.37	1.25	3.89	0.01	3.71	0.66	5.91	4.4	1.4	cerebellum;spleen
uc001qsr.1	upstream	CLSTN3	NonCGI	3403248	25534	1.64	80.26	1572.75	44.77	113.96	186.43	37.16	82.5	85.45	341.85	129.42	108.31	cerebellum
uc001qst.1	downstream	KIAA0726	NonCGI	3403292	N/A	4.97	49.47	147.79	40.57	40.61	65.58	60.08	51.96	35.86	74.13	71.39	76.87	cerebellum
uc001qxt.1	upstream	GABARAPL1	CGI	3404641	550	3.2	144.95	413	295.8	100.14	188.31	540.33	82.08	61.58	61.3	108.32	494.85	muscle;thyroid
uc001qxu.1	downstream	GABARAPL1	NonCGI	3404642	N/A	5.83	77.57	84.21	56.43	38.48	54.73	58.58	67.29	77.36	28.09	56.08	97.39	N/A
uc001rau.1	upstream	APOLD1	CGI	3405462	59752	4.51	13.45	33.61	5.19	6.5	19.24	3.85	5.89	14.63	27.8	12.34	18.18	cerebellum
uc001raw.1	downstream	APOLD1	NonCGI	3405516	N/A	4.4	20.71	40.1	17.5	10.33	7.47	17.65	8.31	0.88	15.12	14.6	29.47	cerebellum
uc001rdf.1	upstream	MGST1	NonCGI	3406595	503	5.9	3.68	0.56	0	2.15	7.21	0.01	3.75	2.64	1.91	1.83	5.85	liver;thyroid
uc001rdg.1	downstream	MGST1	NonCGI	3406596	N/A	5.86	573.58	1217.5	820.58	847.44	1636.16	951.74	892.85	733.34	1051.01	693.26	1174.39	N/A
uc001ris.1	upstream	MLSTD1	CGI	3409606	74465	2.4	7.75	30.48	0.2	7.4	12.39	0.67	3.76	10.51	85.75	70.29	5.81	spleen;testes
uc001rit.1	downstream	MLSTD1	NonCGI	3409623	N/A	5.2	9.25	20.68	3.84	0.96	4.43	10.95	9.73	5.25	10.21	7.58	10.77	cerebellum
uc001rmm.1	upstream	CNTN1	NonCGI	3411723	135538	1.18	17.1	858.64	14.22	20.59	61.69	52.3	32.51	14.56	24.24	77.51	55.07	cerebellum
uc001rmo.1	downstream	CNTN1	NonCGI	3411737	N/A	1.75	2.9	106.15	2.31	8.84	2.76	2.72	1.24	5.13	3.98	4.42	2.43	cerebellum
uc001rux.1	upstream	TEGT	CGI	3414190	614	3.66	22.54	117.55	48.56	80.98	174.95	72.31	62.99	28.76	160.58	240.66	66.97	testes
uc001ruy.1	downstream	TEGT	CGI	3414194	N/A	3.31	9.18	42.6	3.9	11.25	18.79	1.21	13.27	1.13	19.49	50.22	6.01	testes;cerebellum
uc001rzo.1	upstream	GRASP	CGI	3415196	3557	7.09	59	77.31	83	57.31	85.21	81.58	102.81	65.38	95.93	103.91	97.45	N/A
uc001rzp.1	downstream	GRASP	NonCGI	3415201	N/A	5.54	12.08	19.8	4.72	12.43	7.15	5.23	18.48	10.21	19.26	20.83	16.04	N/A
uc001sdr.1	upstream	TARBP2	CGI	3416118	672	5.2	100.95	227.42	81.4	91.79	196.09	108.5	174.43	97.02	235.9	187.71	205.75	N/A
uc001sdv.1	downstream	TARBP2	NonCGI	3416119	N/A	5.37	10.7	31.51	10.42	10.82	11.27	13.31	12.51	16.53	10.93	7.56	5.26	cerebellum
uc001shj.1	upstream	BLOC1S1	CGI	3416911	4400	4.3	16.83	39.29	23.69	26.22	44.89	70.54	18.55	20.21	91.09	33.13	28.37	spleen
uc001shl.1	downstream	RDH5	NonCGI	3416922	N/A	4.24	9.57	28.45	7.85	4.55	19.54	4.81	1.14	2.33	5.8	7.6	13.51	cerebellum;liver
uc001sih.1	upstream	DAGK1	NonCGI	3417076	866	5.36	0.66	6.31	0.01	0	0.01	0.97	3.88	1.45	7.09	3.89	0	spleen;cerebellum
uc001sil.1	downstream	DGKA	CGI	3417081	N/A	3.8	298.74	553.32	1336.85	444.35	499.31	595.53	255.12	150.31	490.93	1150.64	368.8	heart;testes
uc001ski.1	upstream	OBFC2B	CGI	3417488	88	6.87	73.26	123.8	77.92	61.16	91.51	87.75	96.04	93.91	120.14	115.98	118.13	N/A
uc001skj.1	downstream	OBFC2B	CGI	3417489	N/A	4.78	16.85	64.8	16.58	16.8	45.36	47.32	17.61	21.65	44.93	41.4	26.5	N/A
uc001sko.1	upstream	COQ10A	CGI	3417533	341	6.66	26.18	43.52	20.93	18.58	31.59	27.4	30.1	34.91	39.46	36.28	41.8	N/A
uc001skp.1	downstream	COQ10A	CGI	3417534	N/A	1.96	1.37	122.23	225.7	22.77	26.96	33.67	0.01	7.81	6.11	25.4	23.94	heart;cerebellum
uc001snh.1	upstream	SHMT2	CGI	3418011	317	3.14	119.9	352.15	154.97	103.91	1077.12	509.67	525.06	108.2	758.86	161.79	367.56	liver
uc001sni.1	downstream	SHMT2	CGI	3418014	N/A	3.4	96.26	280.12	124.27	89.8	685.66	165.3	118.24	73.53	306.89	237.92	189.97	liver
uc001sqs.1	upstream	SLC16A7	CGI	3418859	93278	3.86	24.98	68.25	78.15	81.8	52.42	21.95	70	17.73	144.04	19.9	38.61	spleen
uc001squ.1	downstream	SLC16A7	NonCGI	3418875	N/A	4.41	3.69	6.62	0.63	0.05	0.71	2.13	4.29	2.51	4.42	17.72	0.99	testes
uc001tcw.1	upstream	SOCS2	CGI	3426262	577	4.46	21.07	49.55	24.4	25.94	100.84	24.03	35.26	22.19	27.01	41.42	33	liver
uc001tcx.1	downstream	SOCS2	CGI	3426263	N/A	6.13	4.39	2.06	4.53	0.92	8.23	6.01	5.44	5.45	1.03	4.08	0.93	liver
uc001tdt.1	upstream	VEZT	CGI	3426830	265	4.15	46.02	221.87	86.38	57.95	72.24	216.45	60.53	49.2	93.61	107.89	123.48	cerebellum;muscle
uc001tdw.1	downstream	VEZT	CGI	3426831	N/A	5.96	16.09	30.13	10.24	9.73	11.76	14	22.74	12	10.86	14.6	15.61	N/A
uc001thq.1	upstream	NR1H4	NonCGI	3428226	29459	2.27	3.87	5.87	5.23	7.01	72.35	1.59	0.79	3.07	1.76	8.23	1.58	liver
uc001ths.1	downstream	NR1H4	NonCGI	3428237	N/A	2.86	1.23	5.64	3.99	17.38	53.61	2.61	7.97	1.88	0.93	9.49	3.14	liver
uc001thu.1	upstream	GAS2L3	CGI	3428269	19907	5.56	32.08	54.67	38.87	22.4	39.96	27.68	43.14	33.03	35.89	75.16	23.53	N/A
uc001thv.1	downstream	GAS2L3	NonCGI	3428285	N/A	4.68	1.58	1.77	0.2	0.22	2.69	0.63	2.62	5.49	3.29	15.22	3.41	testes
uc001thw.1	upstream	TMEM16D	NonCGI	3428335	253181	5.19	4.24	33.94	11.72	13.72	14.59	13.7	30.56	14.09	17.42	22.03	13.67	N/A
uc001thy.1	downstream	TMEM16D	NonCGI	3428371	N/A	6.73	2.29	0.01	3.98	2.38	1.57	0.42	0.16	0	0	2.37	0	heart
uc001tje.1	upstream	C12orf48	CGI	3428846	207	4.43	5.33	12.8	2.44	9.11	4.89	5.44	2.55	0	12.77	18.58	0.25	testes
uc001tji.1	downstream	C12orf48	NonCGI	3428847	N/A	4.14	2.9	8.17	0	0	6.11	0	0.01	0	0	15.29	4.56	testes;cerebellum
uc001tlp.1	upstream	POLR3B	CGI	3430131	391	6.61	92.09	164.56	146.5	102.6	213.04	133.6	138.77	133.7	149.77	120.62	110.23	N/A
uc001tlq.1	downstream	POLR3B	CGI	3430132	N/A	3.94	0.92	24.24	3.45	0	10.17	12.09	3.71	1.7	7.5	19.02	3.62	cerebellum;testes
uc001tlr.1	upstream	RFX4	NonCGI	3430233	17917	5.58	43.97	73.28	27.14	43.3	45.69	35.69	80.62	54.68	89.63	66.67	77.88	N/A
uc001tls.1	downstream	RFX4	NonCGI	3430246	N/A	5.34	9.59	34.72	23.16	14.38	19.34	13.07	15.18	10.93	24.63	35.95	14.56	N/A
uc001tms.1	upstream	WSCD2	CGI	3430656	2046	1.96	21.81	415.18	27.22	21.06	32.69	20.25	56.31	29.37	32.75	56.85	48.28	cerebellum
uc001tmt.1	downstream	WSCD2	NonCGI	3430657	N/A	1.76	0	88.45	7.38	5.24	3.92	3.28	0.32	0.28	4.99	0	0	cerebellum
uc001tnu.1	upstream	USP30	NonCGI	3430895	29497	6.45	4.05	2.71	2.68	0	3.67	2.87	5.1	0	0.01	2.15	1.3	pancreas
uc001tnv.1	downstream	USP30	CGI	3430900	N/A	8.8	857.8	997.37	837.36	670.88	828.53	791.98	923.18	887.42	915.4	812.52	925.03	N/A
uc001tpo.1	upstream	TCHP	CGI	3431320	244	4.85	9.19	44.3	7.95	9.73	13.85	13.27	14.41	15.17	25	21.89	15.43	cerebellum
uc001tpp.1	downstream	TCHP	CGI	3431321	N/A	3.86	15.95	73.9	5.68	14.16	18.74	14.84	16.08	13.11	11.96	31.9	22.92	cerebellum
uc001tsq.1	upstream	ACAD10	CGI	3432031	29408	4.73	10.98	74.49	51.99	46.78	77.5	35.14	19.33	31.78	51.2	58.7	28.88	N/A
uc001tss.1	downstream	ACAD10	NonCGI	3432049	N/A	3.65	9.91	55.19	10.2	15.12	11.58	8.27	14.36	7.83	10.98	53.04	13.73	cerebellum;testes
uc001tyj.1	upstream	DYNLL1	CGI	3434394	26199	5.95	17.69	49.07	24.76	13.57	26.67	26.87	27.69	19.72	36.1	31.73	30.43	N/A
uc001tyl.1	downstream	DYNLL1	CGI	3434402	N/A	2.18	17.31	91.72	32.22	25.48	38.61	9.29	30.19	26.76	204.81	319.9	20.16	testes;spleen
uc001ujs.1	upstream	EP400NL	CGI	3438777	167	5.86	36	47.4	26.34	17.01	38.53	29.34	36.38	30.89	41.34	63.78	51.8	N/A
uc001ujt.1	downstream	EP400NL	CGI	3438782	N/A	2.38	14.3	53.28	19.32	21.98	23.01	23.9	22.57	19.32	51.17	260.75	41.79	testes
uc001upe.1	upstream	FLJ00188	CGI	3481542	181048	5.94	19.36	18.23	11.01	4.6	8.03	12.16	11.34	17.02	7.21	15.01	7.64	N/A
uc001upg.1	downstream	SPATA13	CGI	3481558	N/A	4.26	0	14.07	8.02	3.49	0	0.03	0	2.02	8.57	3.09	12.28	cerebellum;thyroid
uc001usl.1	upstream	KIAA0774 (AF250320)	NonCGI	3483478	404029	2.23	11.4	292.02	46.26	17.41	57.16	32.3	20.59	15.5	19.33	76.09	22.22	cerebellum
uc001usm.1	downstream	KIAA0774	NonCGI	3483509	N/A	4.3	22.97	39.39	86.37	14.75	23.29	27.33	20.95	21.42	12.79	33.77	24.71	heart
uc001van.1	upstream	SPERT	NonCGI	3488342	1219	0.7	4.46	3.31	2.85	4.44	1.7	1.65	3.87	5.54	5.86	348.2	0.01	testes
uc001vao.1	downstream	SPERT	NonCGI	3488345	N/A	2.15	6.02	11.25	1.86	4.3	6.85	3.09	6.09	2.26	8.98	88.69	0.01	testes
uc001vhx.1	upstream	CR618830	NonCGI	3491864	576	8.89	0	0	0.17	0	1.26	0.34	1.28	0.12	0.61	0.02	1.21	pancreas;liver;thyroid
uc001vhy.1	downstream	BC032915	NonCGI	3491865	N/A	4.36	5.72	19.86	11.58	8.75	15.65	11.04	22.14	4.18	13.59	36.78	2.05	testes
uc001vhz.1	upstream	TDRD3	CGI	3491955	37061	5.38	13.51	20.38	14.73	13.07	18.13	10.12	11.3	8.51	24.82	37.44	15.24	testes
uc001vib.1	downstream	TDRD3	NonCGI	3491969	N/A	5.44	2.72	11.32	2.69	2.05	6.25	3.87	2.42	0.19	4.24	0	3.73	cerebellum
uc001vmg.1	upstream	CLDN10	CGI	3497199	119102	1.31	3.51	7.66	2	197.91	8.86	4.65	8.72	5.44	7.14	7.39	2.23	kidney
uc001vmh.1	downstream	CLDN10	CGI	3497220	N/A	6.75	175.67	249.21	191.6	142.64	243.96	167.62	180.78	162.02	260.39	206.02	282.59	N/A
uc001voa.1	upstream	PHGDHL1	CGI	3498330	107102	6.37	129.63	185.33	89.33	103.3	95.92	101.61	87.05	92.57	118.48	139.07	84.09	N/A
uc001voh.1	downstream	PHGDHL1	NonCGI	3498376	N/A	3.43	7.85	58.65	4.7	12.72	16.65	7.96	6.08	1.78	33.23	30.75	11.85	cerebellum
uc001vqr.1	upstream	TNFSF13B	NonCGI	3500796	33177	2.98	18.51	16.2	9.97	8.61	14.36	47.88	14.02	29.28	129.09	13.75	50.08	spleen
uc001vqs.1	downstream	BAFF	NonCGI	3500807	N/A	4.28	10.03	14.9	0	1.99	0.47	0.01	5.09	5.41	13.33	3.99	0.7	cerebellum;spleen
uc001vra.1	upstream	FLJ10769	CGI	3501417	127	6.14	4.97	20.89	12.47	8.77	14.63	17.89	11.46	9.67	17.65	20.09	15.44	N/A
uc001vrc.1	downstream	FLJ10769	CGI	3501418	N/A	5.11	32.52	102.19	49.92	29.51	115.19	54.87	49.6	59.57	48.43	73.35	77.84	N/A
uc001vrf.1	upstream	ING1	CGI	3501472	527	4.62	11.38	14.96	12.78	11.38	11.35	5.99	13.74	9.61	0.65	29.56	2.13	testes
uc001vrg.1	downstream	ING1	CGI	3501474	N/A	5.76	13.59	34.74	26.51	18.47	29.56	21.26	21.58	24.05	27.41	50.04	17.86	N/A
uc001vsq.1	upstream	MCF2L	CGI	3502277	11133	3.93	29.03	127.78	40.97	29.36	59.19	8.7	41.97	29.25	89.16	29.88	52.64	cerebellum
uc001vsr.1	downstream	KIAA0362	CGI	3502283	N/A	6.05	214.08	353.56	197.32	173.22	236.04	178.59	182.13	165.33	350.23	244.89	292.4	N/A
uc001vxy.1	upstream	RNASE4	CGI	3527612	4560	1.99	92.21	26.77	15.23	27.68	618.67	40.81	77.75	88.16	27.13	113.44	91.91	liver
uc001vya.1	downstream	RNASE4 (RNS4)	NonCGI	3527619	N/A	1.57	0.52	14.74	8.7	6.53	174.86	9.52	0.01	5.71	10.4	9.71	8.07	liver
uc001vyk.1	upstream	RNASE2	NonCGI	3527702	64068	2.32	0.33	8.27	0.01	2.04	2.27	4.88	1.12	1.26	60.69	14.66	0	spleen
uc001vyl.1	downstream	RNASE2	NonCGI	3527727	N/A	2.25	0	6.83	0.2	3.8	0.61	9.13	1.38	3.3	74.07	13.51	6.39	spleen
uc001wbo.1	upstream	TRAJ17	NonCGI	3528185	254701	3.73	1.94	1.07	0	0.6	0	0	1.45	0.64	19.44	1.34	0	spleen
uc001wcm.1	downstream	AV1S3A1T	NonCGI	3528293	N/A	4.82	27.06	51.48	22.06	26.5	33.77	22.54	29.52	18.78	75.84	63.26	28.74	spleen
uc001wbq.1	upstream	TCRVA15	NonCGI	3528189	12961	4.45	3.77	17	13.27	2.36	23.09	14.33	27.21	5.38	24.55	30.25	9.09	N/A
uc001wbs.1	downstream	TCRVA15	NonCGI	3528194	N/A	5.68	7.26	17.63	8.03	2.75	7.44	10.5	18.74	11.99	17.15	14.95	9.01	N/A
uc001wct.1	upstream	TRA	NonCGI	3528316	4501	5.88	2.84	13.17	4.88	10.24	2.3	5.67	4.95	3.09	6.56	3.57	5.38	cerebellum
uc001wcu.1	downstream	TRA	NonCGI	3528321	N/A	4.66	0.17	4.53	6.72	3.23	3.9	7.84	2.65	5.44	22.23	6.38	7.02	spleen
uc001wkb.1	upstream	THTPA	NonCGI	3529187	43205	4.49	6.55	37.21	10.46	4.48	11.07	7.39	11.95	4.04	18.6	17.01	11.89	cerebellum
uc001wkg.1	downstream	THTPA	CGI	3529202	N/A	4.91	10.53	43.44	15.24	25.09	31.75	25.69	13.45	25.95	40.47	57.89	23.71	testes
uc001wlc.1	upstream	DHRS4	CGI	3529312	16183	6.78	103.13	237.76	145.99	142.87	164.12	145.57	182.81	125.85	196.63	160.3	157.34	N/A
uc001wlg.1	downstream	humNRDR	CGI	3529341	N/A	2.79	14.69	111.35	8.54	8.53	21.78	15.92	21.19	11.11	29.8	115.01	24.28	testes;cerebellum
uc001wlr.1	upstream	PCK2	CGI	3529509	221	3.8	1.3	31.27	2.9	3.2	7.37	4.47	6.71	1.63	11.68	23.41	10.03	cerebellum;testes
uc001wlt.1	downstream	PCK2	CGI	3529512	N/A	5.86	33.55	74.43	52.81	47.32	88.35	39.95	58.87	45.1	60.07	90.88	45.6	N/A
uc001wns.1	upstream	GMPR2	CGI	3529801	455	4.6	27.49	118.91	80.79	41.42	57.59	127.8	42.44	54.42	101.98	96.08	146.12	N/A
uc001wnw.1	downstream	GMPR2	NonCGI	3529802	N/A	6.32	9.5	20.99	15.23	10.2	14.04	10.28	9.86	8.61	15.62	23.61	15.41	N/A
uc001wta.1	upstream	KIAA0391	CGI	3532396	107	4.05	32.53	105.28	78.82	64.39	175.7	58.94	34.8	28.75	105.92	172.74	68.61	liver;testes
uc001wtb.1	downstream	KIAA0391	CGI	3532398	N/A	5.33	3.5	12.92	5.24	2.38	0	3.24	3.24	5.08	9.89	7.82	2.81	cerebellum
uc001wuz.1	upstream	CTAGE5	NonCGI	3533500	408	6.61	3.05	3.53	5.86	5.56	4.51	0.47	4.89	3.44	0	2.78	3.94	N/A
uc001wvb.1	downstream	CTAGE5	NonCGI	3533501	N/A	5.09	8.8	17.59	8.3	7.63	16.91	20.36	8.27	7.31	20.19	32.32	10.37	testes
uc001xcj.1	upstream	C14orf101	NonCGI	3537271	173	5.08	3.74	12.29	4.48	0.49	3.2	6.85	5.86	7.09	0	8.67	0.18	cerebellum
uc001xcn.1	downstream	C14orf101	CGI	3537275	N/A	8.15	562.35	648.75	530.07	442.88	636.71	537.64	654.16	649.86	682.13	605.74	703.66	N/A
uc001xku.1	upstream	DKFZp762G166	CGI	3541940	306	5.33	30.12	83.12	58.29	26.15	42.13	41.9	34.52	31.16	67.84	70.07	35.45	N/A
uc001xkx.1	downstream	DKFZp762G166	CGI	3541943	N/A	4.9	10.11	33	14.29	5.27	10.81	10.89	16.75	5.45	12.21	27.44	14.2	cerebellum
uc001xow.1	upstream	ZADH1	CGI	3543858	125	4.58	50.96	125.46	197.58	156.15	87.75	73	49.66	60.47	48.44	82.1	102.93	heart
uc001xox.1	downstream	ZADH1	CGI	3543860	N/A	4.39	7.03	24.11	5.48	17.27	11.07	10.46	46.37	10.56	15.39	28.89	13.55	pancreas
uc001xtj.1	upstream	GSTZ1	CGI	3545404	352	6.19	30.21	59.91	44.71	67.26	67.65	66.78	48.64	45.09	57.17	92.09	46.25	N/A
uc001xtm.1	downstream	GSTZ1	CGI	3545407	N/A	5.99	130.22	91.75	63.11	62.97	50.26	74.45	96.69	91.08	52.93	90.46	113.94	N/A
uc001xum.1	upstream	KIAA0743	NonCGI	3545645	233165	4.97	10.76	38.78	13.5	10.53	10.91	9.74	10.64	7.46	11.87	17.28	9.85	cerebellum
uc001xun.1	downstream	NRXN3	NonCGI	3545704	N/A	5.24	0	8.55	0	0	0.02	3.53	0	0	2.8	3.09	0.78	cerebellum;muscle
uc001xww.1	upstream	ZC3H14	CGI	3547613	377	3.27	119.92	303.03	147.81	149.5	188.99	182.01	201.39	138.57	185.97	908.34	159.2	testes
uc001xwy.1	downstream	ZC3H14	CGI	3547615	N/A	5.82	59.63	39.06	74.32	53.07	67.68	86.96	71.28	94.95	39.06	64.66	32.12	N/A
uc001xyw.1	upstream	C14orf159	NonCGI	3548539	323	5.51	15.89	43.85	37.57	14.58	23.86	33.21	14.53	14.29	20.18	27.85	29.53	N/A
uc001xza.1	downstream	C14orf159	NonCGI	3548540	N/A	4.8	0.01	32.67	14.27	18.68	12.51	16.33	9.7	7.89	11.51	16.21	10.04	cerebellum
uc001yai.1	upstream	SLC24A4	CGI	3548854	1277	4.86	6.05	13.48	0	0	9.69	1.81	10.53	5.33	4.6	10.65	11.72	cerebellum
uc001yaj.1	downstream	SLC24A4	CGI	3548864	N/A	3.86	0	34.04	7.54	19.4	12.34	3.91	0	7.06	23.32	22.51	17.75	cerebellum
uc001ycf.1	upstream	C14orf48	NonCGI	3549478	26	4.47	10.71	50.04	18.33	13.5	55.88	18.93	15.4	16.39	26.92	47.5	24.93	liver
uc001ycg.1	downstream	C14orf48	NonCGI	3549479	N/A	2.08	3.03	10.3	4.97	0.44	1.83	8.58	6.09	4.85	8.51	96.41	4.65	testes
uc001ycm.1	upstream	P27	NonCGI	3549576	82	6.04	3.32	10.31	5.78	3.77	4.53	4.7	0	2.82	5.19	6.43	8.63	cerebellum
uc001ycp.1	downstream	P27	NonCGI	3549579	N/A	2.55	15.28	51.56	35.74	23.67	47.47	32.3	266.01	18.01	42.72	29.23	28.65	pancreas
uc001yhm.1	upstream	WDR25	CGI	3551940	179	7.1	108.45	102.75	93.09	60.33	98.3	84.39	115.19	130.1	102.26	128.04	88.26	N/A
uc001yhn.1	downstream	WDR25	NonCGI	3551941	N/A	4.18	10.15	71.58	13.57	14.92	17.79	29.44	20.5	10.74	25.77	38.39	19.18	cerebellum
uc001ymr.1	upstream	EIF5	CGI	3553620	743	2.89	8.63	65.21	21.64	6.44	14.67	17.83	9.4	8.34	31.62	111.57	16.8	testes;cerebellum
uc001ymt.1	downstream	EIF5	CGI	3553624	N/A	3.99	24.91	71.48	12.19	22.19	59.16	17.77	33.89	22.9	42.26	103.43	31.7	testes
uc001ysr.1	upstream	FAM30A	NonCGI	3555068	18736	4.5	5.2	20.48	7.2	0.08	11.88	4.28	6.71	0	12.61	16.79	8.3	cerebellum
uc001yss.1	downstream	FAM30A	NonCGI	3555070	N/A	5.91	26.23	60.45	33.12	26.13	45.25	32.16	34.21	29.67	52.47	64.3	47.85	N/A
uc001ytz.1	upstream	AK058056	NonCGI	3583363	25152	2.6	3.33	11.68	1.65	0.28	3.84	2.77	0.98	2.55	3.08	53.91	4.39	testes
uc001yub.1	downstream	BC107747	NonCGI	3583383	N/A	3.9	1.24	0	4.6	0	8.12	0	6.79	0.39	3.31	20.71	1.86	testes
uc001ywr.1	upstream	SNRPN	NonCGI	3584445	32904	2.63	0.99	44.09	22.05	0.74	0.01	1.11	4.18	0.24	1.48	1.57	5.63	cerebellum;heart
uc001yws.1	downstream	SNRPN	NonCGI	3584453	N/A	2.27	0	54.41	56.51	6.85	1.01	1.59	1.96	4.33	0	23.73	0	heart;cerebellum
uc001zcl.1	upstream	APBA2	NonCGI	3585909	149018	0.95	7.15	580.73	5.44	9.98	3.73	2.35	25.02	2.22	63.15	55.87	10.36	cerebellum
uc001zcm.1	downstream	hXllL	NonCGI	3585949	N/A	2.77	18.03	170.71	21.82	11.02	33.26	15.61	24.44	15.4	27.4	26.59	25.23	cerebellum
uc001zfc.1	upstream	MTMR15	CGI	3586835	40	4.1	6.4	67.28	14.39	11.88	16.02	21.23	12.18	15.23	20.41	35.64	27.41	cerebellum
uc001zfd.1	downstream	MTMR15	CGI	3586836	N/A	5.36	53.23	194.36	82.46	81.08	93.7	86.56	86.26	66.98	133.84	97.36	134.24	N/A
uc001zky.1	upstream	PAK6	CGI	3589757	784	5.47	19.78	36.15	15.86	16.47	15.54	16.51	13.55	38.12	12.2	33	25.1	N/A
uc001zkz.1	downstream	PAK6	NonCGI	3589758	N/A	4.43	25.66	114.84	35.64	26.84	39.2	22.36	30.86	24.79	45.27	54.59	51.06	cerebellum
uc001ztr.1	upstream	CTDSPL2	CGI	3591910	412	3.99	29.59	102.4	24.7	20.61	27.58	29.47	26.49	24.52	63.24	101.4	39.24	cerebellum;testes
uc001ztt.1	downstream	CTDSPL2	CGI	3591911	N/A	3.82	37.31	157.74	40.57	48.38	84.31	36.19	190.19	33.76	83.8	155.88	65.79	pancreas
uc001zvr.1	upstream	PLDN	CGI	3592488	372	7.05	62.25	80.22	53.41	50.75	70.91	53.57	76.48	45.2	72.92	83.55	52.79	N/A
uc001zvs.1	downstream	PLDN	CGI	3592490	N/A	3.72	37.82	157.03	26.8	28.58	36.49	23.28	41.74	34.53	44.39	95.48	32.89	cerebellum
uc001zvw.1	upstream	SEMA6D	CGI	3592750	534283	5.66	9.01	15.41	0.3	7.83	12.17	8.35	4.5	8.44	10.85	14.7	8.01	N/A
uc001zvz.1	downstream	SEMA6D	CGI	3592843	N/A	5.43	22.04	14.79	15.18	14.41	15.98	21.26	21.37	26.36	6.17	2.77	19.29	N/A
uc001zxi.1	upstream	GALK2	NonCGI	3593341	14446	3.62	21.18	181.65	44.21	42.52	52.05	33.75	25.41	34.3	53.03	101.88	41.3	cerebellum
uc001zxj.1	downstream	GALK2	NonCGI	3593349	N/A	4.88	24.58	20.09	21.04	24.23	49.62	20.45	41	45.73	52.74	8.81	19.26	N/A
uc001zyi.1	upstream	BX537481	CGI	3593622	86	5.41	12.61	43.04	19.2	13.94	24.9	42.02	16.61	17.82	32.2	32.9	24.57	N/A
uc001zyj.1	downstream	CR596421	NonCGI	3593624	N/A	3.63	9.44	90.05	12.25	11.05	22	23.1	12.02	19.56	47.84	47.9	23.79	cerebellum
uc002ack.1	upstream	UNC13C	NonCGI	3594613	596439	0.4	10.94	3697.91	4.74	68.49	8.91	138.85	5.79	0.85	5.46	7.95	243.14	cerebellum
uc002acm.1	downstream	DKFZp547H074	NonCGI	3594704	N/A	1.19	8.08	464.06	2.78	12.42	18.18	2.41	30.37	19.08	4.85	364.48	15.81	cerebellum;testes
uc002aec.1	upstream	TCF12	CGI	3595098	300822	5.34	28.55	79.13	41.65	43.76	47.71	49.3	37.09	44.58	98.95	85.97	68.06	N/A
uc002aee.1	downstream	TCF12	NonCGI	3595188	N/A	2.46	5.44	69.97	6.85	2.84	4.3	0.71	6.68	1.96	9.82	5.52	2.91	cerebellum
uc002alb.1	upstream	TLN2	NonCGI	3597130	111279	3.33	122.56	353.73	163.45	61.41	25.74	123.58	34.38	57.77	51.31	100.07	105.48	cerebellum
uc002ald.1	downstream	KIAA0320	NonCGI	3597205	N/A	4.65	21.6	39.17	9.78	39.22	8.13	11.23	10.03	14.59	10.7	23.73	17.09	kidney;cerebellum
uc002app.1	upstream	DIS3L	NonCGI	3598614	274	3.55	19.74	64.46	20.04	2.9	34.73	17.14	89.86	14.85	27.04	54.77	13.27	pancreas
uc002apq.1	downstream	KIAA1955	CGI	3598616	N/A	6.77	16.07	18.32	14.38	17.08	9.84	12.67	13.02	18.88	10.03	14.8	25.75	N/A
uc002arq.1	upstream	NOX5	CGI	3599587	84191	0.7	1.17	45.26	6.47	8.81	16.92	10.93	6.23	1.11	25.28	749.32	15.22	testes
uc002arr.1	downstream	NOX5	NonCGI	3599605	N/A	4.36	9.47	38.77	27.35	30.95	11.42	42.97	51.21	15.77	9.26	33.1	61.08	thyroid
uc002asu.1	upstream	LRRC49	NonCGI	3600213	39369	4.18	9.17	28.52	6.14	13.15	31.08	6.79	20.25	5.25	14.26	42.62	8.61	testes
uc002asx.1	downstream	LRRC49	NonCGI	3600216	N/A	1.95	29.34	379.3	26.84	48.78	20.08	21.21	28.45	42.08	40.97	361.55	39.87	cerebellum;testes
uc002atb.1	upstream	THSD4	NonCGI	3600289	405787	3.89	12	12.66	79.21	25.58	37.15	8.8	15.5	28.08	18.21	18.33	14.17	heart
uc002ate.1	downstream	THSD4	NonCGI	3600366	N/A	4.11	63.78	23.06	14.15	19.44	22.79	39.22	71.5	87.12	23.82	83.72	35.08	N/A
uc002avc.1	upstream	BBS4	CGI	3600965	227	5.01	4.23	43.83	19.42	20.35	41.33	15.72	40.75	20.97	29.51	30.54	34.96	N/A
uc002avd.1	downstream	BBS4	NonCGI	3600967	N/A	5.59	7.78	25.81	11.04	6.92	18.94	14.9	8.86	7.2	12.82	18.43	8.85	cerebellum
uc002axo.1	upstream	CCDC33	NonCGI	3601541	82233	3.7	12.3	26.1	8.47	0.61	5.94	8.16	7.45	12.54	13.9	51.95	13.58	testes
uc002axr.1	downstream	CCDC33	NonCGI	3601577	N/A	4.27	8.72	42.78	6.37	6.46	12.16	10.01	12.39	3.18	13.21	21.38	14.45	cerebellum
uc002bad.1	upstream	NEIL1	CGI	3602304	569	3.75	24.38	117.49	19.01	38.82	40.71	8.18	16.82	25.31	56.51	36.39	29.89	cerebellum
uc002bae.1	downstream	NEI1	CGI	3602307	N/A	5.45	193.82	307.7	191.29	173.86	378.98	210.58	406.97	202.7	466.13	253.15	260.69	N/A
uc002bdi.1	upstream	DNAJA4	CGI	3603254	2027	7.86	946.01	1050.42	1070.79	1140.27	1072.26	800.56	1372.1	1170.83	1101.99	1009.29	1323.17	N/A
uc002bdk.1	downstream	DNAJA4	NonCGI	3603258	N/A	2.6	7.91	127.96	22.13	11.23	5.55	15.75	1.42	23.79	10.09	49.65	26.3	cerebellum
uc002bfg.1	upstream	ZFAND6	CGI	3603886	12904	4.35	103.9	136.63	129.67	86.82	166.9	183.24	119.45	143.27	242.52	462.49	199.45	testes
uc002bfh.1	downstream	ZFAND6	NonCGI	3603893	N/A	4.37	71.71	82.93	18.52	40.82	119.28	41.11	69.11	60.51	143.04	150.82	77.55	N/A
uc002bga.1	upstream	C15orf26	NonCGI	3604268	34895	4.53	0	10.93	7.27	0.4	0.02	1.43	0	0	5.47	6.73	0	cerebellum;heart;testes
uc002bgb.1	downstream	C15orf26	CGI	3604273	N/A	2.48	5.17	10.25	4.48	1.08	6.31	5.69	2.12	7.58	7.83	79.21	9.78	testes
uc002bge.1	upstream	IL16	NonCGI	3604288	14019	6.03	5.97	13.52	10.43	8.04	3.58	7.6	4.9	8.08	9.18	8.23	17.88	thyroid
uc002bgf.1	downstream	IL16	NonCGI	3604291	N/A	2.08	38.3	600.35	54.55	37.09	63.67	48.47	73.04	40.89	63.59	69.49	66.17	cerebellum
uc002blt.1	upstream	AKAP13	CGI	3606318	296397	8.37	93.99	108.52	98.41	91.15	97.42	104.84	111.62	114.82	125.8	136.68	107.93	N/A
uc002blx.1	downstream	AKAP13	NonCGI	3606402	N/A	1.99	11.33	3.17	132.03	3.35	4.51	202.48	15.6	22.46	22.83	12	142.37	muscle;thyroid;heart
uc002bpe.1	upstream	FI58G	CGI	3608004	16131	4.9	105.62	291.96	128.11	86.11	164.17	247.59	116.32	84.49	227.97	251.98	189.68	N/A
uc002bpf.1	downstream	NGRN	CGI	3608037	N/A	3.95	73.04	525.98	184.42	88.2	188.42	301.6	104.52	99.99	227.35	277.8	260.12	cerebellum
uc002bsm.1	upstream	DKFZp781D1727	NonCGI	3609149	14118	4.69	418.02	951.6	232.3	422.48	326.33	325.27	318.79	398.81	817.16	679.76	686.17	N/A
uc002bso.1	downstream	CHD2	NonCGI	3609170	N/A	3.13	136.84	753.86	68.64	119.76	153.62	108.54	96.38	186.11	341.67	116.23	228.39	cerebellum
uc002bui.1	upstream	ARRDC4	NonCGI	3610612	41164	4.71	8.83	34.14	7.63	7.85	9.06	7.36	6.94	9.01	10.79	23.48	10.45	cerebellum
uc002buj.1	downstream	ARRDC4	CGI	3610623	N/A	4.12	9.58	49.29	20.07	33.71	27.83	18.05	35.48	13.15	54	91.47	43.92	testes
uc002cfm.1	upstream	MPG	NonCGI	3642605	1151	4.96	31.29	72.69	32.28	12.46	36.33	26.33	66.57	20.88	46.1	43.48	36.68	N/A
uc002cfn.1	downstream	MPG	CGI	3642609	N/A	7.38	1057.02	1373.57	976.95	1081.26	1349.92	882.92	1320.46	1540.68	1473.74	1257.28	1389.75	N/A
uc002cfw.1	upstream	HBA1	CGI	3642667	3804	3	2372.38	440.59	1339.72	747.46	206.5	1092.82	327.01	2652.06	4601.16	1219.8	2178.99	spleen
uc002cfx.1	downstream	HBA1	CGI	3642677	N/A	3.01	2322.42	411.6	1395.78	760.68	200.21	1084.32	331.34	2568.71	4562.06	1206.45	2201.4	spleen
uc002clc.1	upstream	UBE2I	CGI	3643707	181	4.76	30.12	88.06	39.04	42.94	92.4	34.46	116.34	31.62	76.16	80.21	50.76	N/A
uc002cld.1	downstream	UBE2I	CGI	3643708	N/A	7.32	5.94	14.29	11.1	8.95	14.24	7.35	9.37	9.23	12.57	8.6	9.2	N/A
uc002clj.1	upstream	BAIAP3	CGI	3643755	1009	5.42	21.74	41.28	32.02	23.85	51.92	25.43	12.74	21.95	50.03	47.29	34.85	N/A
uc002clk.1	downstream	BAIAP3	CGI	3643759	N/A	3.83	9.65	60.3	16.45	13.6	14.95	19.92	12.89	0	38.44	22.91	13.09	cerebellum
uc002cut.1	upstream	ZNF75A	CGI	3645817	2874	3.54	4.98	61.22	20.23	5.66	13.13	20.47	0	8.95	28.05	35.53	17.98	cerebellum
uc002cuv.1	downstream	ZNF75A	NonCGI	3645838	N/A	3.8	17.39	131.64	38.43	26.07	22.61	42.82	42.51	16.42	83.13	93.92	59.19	cerebellum
uc002cve.1	upstream	FLJ14154	NonCGI	3645902	14343	4.18	34.02	138.28	35.57	36.55	30.67	31.42	38.52	22.49	73.67	68.81	44.35	cerebellum
uc002cvf.1	downstream	FLJ14154	CGI	3645913	N/A	7.55	50.73	60.82	64.96	53.33	72.22	54.16	67.15	50.9	79.15	84.17	65.21	N/A
uc002cys.1	upstream	A2BP1	CGI	3646692	464662	3.39	5.26	44.97	2.1	1.75	8.87	1.75	13.31	5.38	9.35	14.85	3.55	cerebellum
uc002cyv.1	downstream	A2BP1	CGI	3646742	N/A	3.63	0.01	31.25	3.27	3.47	10.66	7.58	0.37	1.96	6.02	3.44	4.31	cerebellum
uc002czc.1	upstream	ABAT	CGI	3647422	38522	6.57	111.87	100.76	96.7	99.46	163.77	70.24	141.78	82.73	110.67	90.47	123.96	N/A
uc002czd.1	downstream	ABAT	NonCGI	3647446	N/A	1.86	5.77	153.1	4.91	2.84	8.7	3.46	10.38	5.66	12.43	42.05	7.4	cerebellum
uc002ddo.1	upstream	C16orf45	CGI	3649718	67798	2.93	13.07	181.75	55.13	21.51	11	120.1	19.28	17.05	30.71	95.93	62.34	cerebellum;muscle
uc002ddp.1	downstream	C16orf45	NonCGI	3649733	N/A	4.32	22.3	45.63	15.43	27.4	21.08	18.51	29.34	23.07	20.89	90.3	37.91	testes
uc002dgb.1	upstream	UNQ8238	CGI	3650945	45715	4.99	21.63	60.67	30.27	33.11	78.39	26.88	22.75	33.69	63.22	65.41	55.38	N/A
uc002dge.1	downstream	TMC5	NonCGI	3650966	N/A	0.6	0	3.83	0.01	0	5.59	0	2.14	5.09	0.22	358.87	4.47	testes
uc002dhx.1	upstream	LOC81691 (DKFZp434J0315)	CGI	3651515	247	0.86	10.45	39.3	11.73	11.63	13.85	15.35	23.64	14.7	18.39	700.35	9.3	testes
uc002dhy.1	downstream	LOC81691	CGI	3651516	N/A	1.51	19.33	57.95	26.94	26.19	36.17	33.89	27.57	16.5	36.13	550.52	26.91	testes
uc002dia.1	upstream	LYRM1	CGI	3651603	290	4.83	62.29	182.77	75.47	52.43	114.82	78.75	121.11	69.79	196.82	172.18	113.99	N/A
uc002dib.1	downstream	LYRM1	CGI	3651605	N/A	6.27	59.25	73.41	41.67	50	56.67	44.12	55.17	27.94	66.78	83.87	51.32	N/A
uc002dke.1	upstream	AK098260	NonCGI	3652340	28455	5.74	15.65	37.92	21.63	14.31	34.36	39.93	27.38	17.35	33.7	37.72	42.27	N/A
uc002dkf.1	downstream	LOC146177	NonCGI	3652355	N/A	1.72	2.59	5.54	0.02	0.6	0.33	0.63	0.77	0.34	3.22	78.96	0.54	testes
uc002dks.1	upstream	LOC641298	NonCGI	3652651	40171	3.46	637.35	1951.52	165.52	344.14	198.15	593.6	394.06	485.73	792.03	555.57	864.4	cerebellum
uc002dkw.1	downstream	DKFZp547E087	NonCGI	3652104	N/A	2.53	182.42	1222.92	45.6	165.25	63.4	123.08	157.42	225.05	380.58	274.68	202.84	cerebellum
uc002dro.1	upstream	ATP2A1	NonCGI	3655063	1565	2.76	66.84	80.36	74.01	40.04	76.99	532.07	85.3	83.23	101.11	60.96	286.78	muscle;thyroid
uc002drp.1	downstream	ATP2A1	CGI	3655066	N/A	6.41	36.12	43.36	60.9	22.87	58.45	49.25	44.79	44.71	55.71	69.42	43.19	N/A
uc002dsu.1	upstream	SULT1A3	CGI	3655455	5328	4.48	146.25	217.84	104.83	82.29	332.85	228.92	90.33	137.41	369.04	148.03	166.9	spleen
uc002dtb.1	downstream	SULT1A3	NonCGI	3655467	N/A	4.63	10.41	32.58	12.04	10.64	0.12	8.45	6.73	8.75	14.03	14.2	7.93	cerebellum
uc002dtm.1	upstream	SPN	NonCGI	3655575	280	5.87	31.24	41.67	41.42	47.35	33.57	52.53	21.8	22.87	17.76	23.31	30.92	N/A
uc002dtn.1	downstream	SPN	NonCGI	3655576	N/A	5.75	42.79	89.94	54.46	52.55	77.88	47.79	56.19	61.44	119.13	47.51	60.07	N/A
uc002dvw.1	upstream	ALDOA	CGI	3655924	11589	6.24	165.1	175.27	266.99	283.74	185.46	177.54	211.31	202.51	117.65	223.43	123.72	N/A
uc002dwa.1	downstream	ALDOA	NonCGI	3655933	N/A	3.49	5.28	32.96	8.26	6.97	14.41	66.55	13.62	4.16	14.94	18.63	12.17	muscle
uc002dxd.1	upstream	SULT1A3	CGI	3656037	5328	4.36	124.98	225.92	82.22	76.04	341.96	221.86	105.16	161.43	365.68	143.75	158.7	spleen
uc002dxk.1	downstream	SULT1A3	NonCGI	3656049	N/A	4.81	5.63	35.2	11.71	10.74	9.06	9.17	11.48	4.27	9.09	15.7	14.5	cerebellum
uc002eak.1	upstream	STX4	CGI	3656762	487	6.43	13.79	13.33	12.35	3.84	10.04	11.83	14.73	11.18	17.12	20.14	10.32	N/A
uc002eal.1	downstream	STX4	CGI	3656766	N/A	5.7	61.59	119.44	64.39	60.91	93.34	84.83	63.38	72.15	162.64	93.72	98.59	N/A
uc002egy.1	upstream	CHD9	CGI	3660859	44127	6.43	11.58	16.61	17.51	7.85	18.97	12.55	12.46	16.88	23.08	7.4	15.11	N/A
uc002egz.1	downstream	KIAA0308	NonCGI	3660874	N/A	5.15	20.49	39.83	17.1	4.62	24.65	37.19	13.38	18.04	34.73	25.98	21.94	N/A
uc002ema.1	upstream	GPR56	NonCGI	3662809	308	5.5	10.64	38.88	10.4	31.81	29.69	19.85	24.26	15.14	27.92	36.25	21.84	N/A
uc002emb.1	downstream	GPR56	NonCGI	3662810	N/A	6.23	32.69	64.62	24.7	28.69	38.99	22.58	37.61	42.05	38.9	45.03	42.62	N/A
uc002eoy.1	upstream	CKLF	CGI	3664789	13830	2.1	131.26	214.61	97.1	71.33	234.8	90.26	139.86	106.46	1429.58	826.04	138.83	spleen;testes
uc002eph.1	downstream	CMTM1	CGI	3664812	N/A	8.05	293.06	414.29	453.94	427.68	468.76	394.99	435.26	505.37	483.71	447.88	484.15	N/A
uc002eqi.1	upstream	CA7	CGI	3664934	559	5.62	101.42	251.37	119.53	72.52	143.29	152.62	177.88	106.52	195.38	169.82	186.48	N/A
uc002eqj.1	downstream	CA7	CGI	3664935	N/A	3.86	2.18	16.35	1.79	0	0	3.92	0.01	0	0.01	12.49	1.17	cerebellum;testes
uc002eth.1	upstream	FAM65A	CGI	3665553	8625	6.35	80.8	115.94	51.07	46.91	84.96	64.67	76.73	79.83	107.97	72.64	91.86	N/A
uc002eti.1	downstream	FAM65A	CGI	3665560	N/A	4.57	38.63	140.12	40.19	35.36	51.68	47.5	42.67	28.76	86.52	83.66	59.77	cerebellum
uc002ewb.1	upstream	KIAA1954	CGI	3666314	9139	4.86	25.92	71.61	19.87	23.09	29.06	20.79	37.24	29.33	39.34	74.22	41.97	N/A
uc002ewc.1	downstream	KIAA1954	CGI	3666318	N/A	6.39	10.21	22.12	13.11	8.51	22.59	12.13	14.63	14.26	16.09	24.41	17.91	N/A
uc002ewk.1	upstream	HAS3	CGI	3666549	1283	8.17	211.02	311.13	250.69	252.26	289.28	284.88	297.65	319.34	286.61	225.23	244.73	N/A
uc002ewl.1	downstream	HAS3	CGI	3666551	N/A	6.23	8.32	27.52	12.21	9.85	18.02	15.95	13.34	17.27	22.75	20.97	16.87	N/A
uc002eys.1	upstream	DDX19B	NonCGI	3667160	47752	4.97	144.81	371.87	181.31	128.52	356.52	309.44	138.22	130.4	355.54	283.29	261.79	N/A
uc002eyv.1	downstream	DDX19A	CGI	3667185	N/A	4.7	77.57	231.99	105.93	85.43	217.48	209.32	86.58	54.99	216.33	148.44	144.07	N/A
uc002fan.1	upstream	CHST4	NonCGI	3667618	268	6.65	6.16	6.91	4.97	5.53	10.46	3.02	9.2	5.51	4.57	12.13	6.84	N/A
uc002fao.1	downstream	CHST4	NonCGI	3667619	N/A	4.37	5.03	23.58	8.63	15.33	0.13	1.66	12.26	8.97	6.29	9.38	1.3	cerebellum
uc002fgp.1	upstream	CMIP	CGI	3670777	50060	3.74	48	101.68	16.38	41.09	45.36	9.28	41.69	45.26	117.9	21.04	25.8	spleen;cerebellum
uc002fgq.1	downstream	CMIP	NonCGI	3670798	N/A	5.81	20.66	27.57	13.11	16.66	15.89	10.59	15.29	35.15	11.32	25.45	19.4	N/A
uc002fha.1	upstream	OSGIN1	NonCGI	3671529	4155	4.59	13.12	43.32	14.58	18.17	28.94	20.27	22.31	14.78	20.08	66.2	24.56	testes
uc002fhc.1	downstream	OSGIN1	NonCGI	3671534	N/A	3.66	52.7	120.6	50.79	42.25	279.16	48.59	56	47.3	111.54	96.06	65.18	liver
uc002fhx.1	upstream	ATP2C2	CGI	3671730	38061	4.75	54.92	129.89	114.51	55.67	169.28	168.72	117.03	56.19	178.43	232.74	158.51	N/A
uc002fhz.1	downstream	KIAA0703	NonCGI	3671745	N/A	5.75	1	3.83	0	0	0.01	2.36	0	0.33	1.57	6.11	4.8	testes;thyroid;cerebellum
uc002fiw.1	upstream	KIAA0182	CGI	3672378	1895	5.8	1	13.8	18.27	8.82	7.94	8.49	11.98	8.81	13.43	14.94	13.56	N/A
uc002fix.1	downstream	KIAA0182	CGI	3672379	N/A	5.94	43.69	101.25	40.77	60.87	59.3	33.68	54.91	55.31	75.82	80.45	68.14	N/A
uc002fnw.1	upstream	C16orf55	CGI	3674279	69	5.52	13.65	26.19	11.81	21.39	15.97	9.84	9.48	7.25	17.36	27.1	8.68	N/A
uc002fnx.1	downstream	C16orf55	CGI	3674281	N/A	4.86	102.38	150.68	86.42	89.06	143.91	102.8	157.32	98.48	213.76	319.61	153.45	testes
uc002fth.1	upstream	WDR81	CGI	3705913	8004	4.26	5.1	4.33	2.02	2.27	20.31	0	3.9	7.95	13.51	9.19	0.08	liver;spleen
uc002fti.1	downstream	WDR81	CGI	3705914	N/A	5.98	20.2	22.06	15.55	13.69	13.61	17	25.64	22.78	41.65	21.15	17.2	N/A
uc002gcd.1	upstream	MIS12	CGI	3707760	531	4.51	11.88	34.29	14.2	12.87	18.3	16.36	18.96	10.68	45.64	49.36	14.25	testes;spleen
uc002gce.1	downstream	MIS12	CGI	3707761	N/A	3.91	5.62	33.58	3.17	18.4	8.41	14.69	1.68	5.95	26.84	37.12	17.69	testes;cerebellum
uc002gcn.1	upstream	WSCD1	CGI	3707842	494	6.21	50.15	112.45	60.5	57.22	91.41	72.5	82.76	53.72	110.38	72.72	93.29	N/A
uc002gco.1	downstream	WSCD1	CGI	3707843	N/A	4.41	8.74	34.19	10	1.16	6.08	7.27	12.95	13.84	11.31	25.33	9.34	cerebellum
uc002gef.1	upstream	BCL6B	CGI	3708224	53	7.95	40.69	33.49	43.56	23.58	33.03	32.25	36.13	28.67	36.18	35.55	31.03	N/A
uc002geg.1	downstream	BCL6B	CGI	3708225	N/A	4.2	10.75	50.54	16.19	15.4	24.96	14.2	9.34	16.17	29.77	19.88	0.01	cerebellum
uc002ggu.1	upstream	FGF11	NonCGI	3708577	257	4.8	14.05	50.62	29.15	19.56	35.67	77.68	31.89	19.42	37.42	54.16	53.92	muscle
uc002ggv.1	downstream	C17orf83	NonCGI	3708581	N/A	1.29	11.53	10.46	1.57	9.1	11.12	11.26	17.11	21.35	14.87	308.89	5.92	testes
uc002gst.1	upstream	SMCR7	CGI	3713173	555	5.53	36.75	87.49	28.94	38.26	71.65	57.76	80.81	41.07	89.18	69.78	57.37	N/A
uc002gsv.1	downstream	SMCR7	CGI	3713174	N/A	6.24	3.34	9.68	4.35	3.25	1.22	4.84	4.97	2.66	3.33	8.72	7.01	N/A
uc002gzj.1	upstream	KSR1	NonCGI	3715200	88307	4.63	11.15	43.04	27.05	10.36	50.62	17.64	19.15	10.92	20.97	41.35	21.25	liver
uc002gzl.1	downstream	AK130719	NonCGI	3715215	N/A	4.66	1.97	12.83	0.34	1.03	0	4.76	8.93	3.25	1.21	2.4	0.16	cerebellum;pancreas
uc002hmy.1	upstream	PIGW	CGI	3719151	556	4.13	19.68	44.07	14.23	6.24	48.01	40.55	0.01	18.39	39.23	36.95	27.37	N/A
uc002hmz.1	downstream	PIGW	CGI	3719160	N/A	5.6	14.47	26.19	20.82	22.84	46.5	31.85	24.17	20.64	53.62	33.27	33.29	N/A
uc002hnt.1	upstream	TADA2L	CGI	3719475	331	5.81	47.65	142.64	99.32	74.87	111.98	83.91	47.68	67.23	83.16	79.05	85.25	N/A
uc002hnv.1	downstream	TADA2L	CGI	3719476	N/A	3.76	10.31	20.12	1.87	6.89	10.56	7.71	7.12	8.57	4.37	45.02	6.34	testes
uc002hsd.1	upstream	STARD3	CGI	3720344	15939	6.36	23.32	32.93	12.61	16.11	29.24	13.67	22.28	23.1	32.85	22.34	21.9	N/A
uc002hsf.1	downstream	STARD3	NonCGI	3720350	N/A	5.37	6.51	26.39	9.47	14.44	2.99	10.03	14.25	13.71	10.48	15.68	7.48	cerebellum
uc002hsr.1	upstream	GRB7	NonCGI	3720475	403	5.32	13.94	46.7	21.64	28.86	31.57	15.93	22.21	12.97	24.55	26.59	10.02	cerebellum
uc002hss.1	downstream	GRB7	NonCGI	3720477	N/A	5.97	41.82	50.97	37.17	15.82	34.65	50.18	45.83	30.96	22.05	43.21	26.48	N/A
uc002huk.1	upstream	RARA	NonCGI	3720922	9064	3.91	39.79	40.25	50.14	85.31	54.53	3.06	17.66	12.54	18.99	21.31	52.87	kidney
uc002hul.1	downstream	RARA	CGI	3720924	N/A	5.13	51.89	36.49	28.24	13.51	48	46.97	9.04	30.14	48.15	28.04	29.24	N/A
uc002hyq.1	upstream	NKIRAS2	CGI	3721580	3054	5.44	3.82	11.01	1.49	0	7.81	5.53	0.81	2.64	5.72	7.37	4.31	cerebellum
uc002hys.1	downstream	NKIRAS2	CGI	3721585	N/A	7.1	21.6	42.22	32	31.2	36.8	21.41	41.37	35.24	33.31	42.79	34.61	N/A
uc002idj.1	upstream	NBR1	NonCGI	3722421	748	2.91	3.82	16.19	9.59	8.53	5.52	18.46	7.16	2.94	9.35	75.37	6.78	testes
uc002idl.1	downstream	NBR1	CGI	3722424	N/A	4.48	88.88	216.27	138.26	87.41	145.39	343.42	101.01	81.23	259.19	231.48	257.89	N/A
uc002ifr.1	upstream	TMUB2	CGI	3722822	276	6.28	10.91	24.2	6.41	12.06	17.66	19.4	17.57	16.19	14.2	11.8	22.24	N/A
uc002ifv.1	downstream	TMUB2	CGI	3722823	N/A	3.33	23.96	130.42	31.26	27.84	42.18	20.9	34.61	28.93	94.51	172.11	42.97	testes;cerebellum
uc002ihf.1	upstream	DBF4B	CGI	3723073	263	3.68	8.02	23.2	0	9.24	5.08	10.32	13.55	2.5	3.16	38.32	6.18	testes;cerebellum
uc002ihg.1	downstream	DBF4B	CGI	3723074	N/A	4.65	20.99	52.43	28.8	20.06	27.31	30.77	21.82	14.07	24.55	78.74	31.62	testes
uc002ill.1	upstream	C17orf57	CGI	3724593	208	5.25	3.06	16.04	11.07	10.08	4.93	4.67	6.86	3.31	5.82	7.31	0.21	cerebellum
uc002ilm.1	downstream	C17orf57	CGI	3724594	N/A	5.36	36.25	54.59	34.7	38.22	66.5	47.15	54.89	21.78	94.02	53.83	33.84	N/A
uc002imk.1	upstream	SP2	CGI	3724933	1458	6.09	57.72	98.95	66.51	40.36	101.14	68.12	51.42	53.92	98.1	85.79	67.36	N/A
uc002iml.1	downstream	SP2	NonCGI	3724938	N/A	2.46	13.62	158.78	6.86	20.31	18.81	19.3	19.59	11.26	66.94	144.99	16.9	cerebellum;testes
uc002imz.1	upstream	NFE2L1	CGI	3725036	389	5.95	44.41	97.42	67.56	58.01	68.7	114.88	63.37	53.01	96.78	93.03	108.71	N/A
uc002inc.1	downstream	FLJ00380	CGI	3725037	N/A	2.06	50.89	45.08	190.53	98.04	115.06	1018.59	17.02	93.99	131.52	98.54	381	muscle
uc002iqb.1	upstream	PDK2	NonCGI	3726212	595	4.77	0.86	16.59	2.28	6.93	6.3	0.16	3.92	4.52	3.44	2.4	1.81	cerebellum
uc002iqc.1	downstream	PDK2	CGI	3726214	N/A	3.86	16.31	162.29	70.15	44.11	64.62	105.33	35.6	18.63	41.45	45.22	74.92	cerebellum
uc002irc.1	upstream	DKFZp434F1826	NonCGI	3726566	4941	5.09	7.49	15.81	10.02	14.36	0.01	4.78	11	3.52	3.55	13.57	7.75	N/A
uc002irg.1	downstream	DKFZp434F1826	NonCGI	3726577	N/A	4.62	9.97	24.2	8.66	8.46	9.97	3.07	13.7	11.99	18.62	36.52	9.23	testes
uc002itk.1	upstream	NME1-NME2	CGI	3726942	11971	3.28	32.44	156.9	67.96	35.09	250.14	54.76	72.29	30.72	236.9	72.85	56.73	liver;spleen
uc002itl.1	downstream	NME2	NonCGI	3726961	N/A	5.81	2.16	14.86	7.34	2.72	6.44	3.14	7.16	9.35	4.45	6.81	6.05	cerebellum
uc002iul.1	upstream	PCTP	CGI	3727715	190	4.49	15.82	53.29	33.03	22.91	96.11	38.47	24.72	18.4	54.55	52.92	37.21	liver
uc002ium.1	downstream	PCTP	CGI	3727716	N/A	4.11	0	23.56	3.72	2.55	12.54	4.9	9.63	1.83	13.53	18.5	3.28	cerebellum;testes
uc002ivy.1	upstream	AK090885	NonCGI	3728682	11765	5.59	24.03	61.06	26.65	20.74	57.7	35.15	28	23.07	32.85	43.87	34.31	N/A
uc002ivz.1	downstream	CR620892	NonCGI	3728686	N/A	5.71	10.05	40.51	19.33	10	24.46	23.65	20.69	17.48	21.59	23.76	15.99	N/A
uc002jhb.1	upstream	ARSG	CGI	3732798	15425	5.06	57.12	188.96	216.79	133.21	116.22	205.25	63.07	99.8	132	207.44	152.95	N/A
uc002jhc.1	downstream	ARSG	NonCGI	3732809	N/A	2.48	38.96	651.15	68.48	61.65	65.29	147.64	38.47	32.93	240.13	200.77	125.09	cerebellum
uc002jio.1	upstream	KCNJ16	NonCGI	3733239	29569	1.28	5.08	10.13	4.67	73.14	9.61	1.91	7.9	10.92	8.01	10.71	307.34	thyroid
uc002jip.1	downstream	KCNJ16	NonCGI	3733248	N/A	1.2	5.11	823.17	3.37	359.43	9.96	8.77	161.92	4.24	20.56	10	68.23	cerebellum;kidney
uc002jkq.1	upstream	GPRC5C	CGI	3734358	2169	5.67	33.61	75.8	30.61	50.54	91.82	81.51	45.37	74.89	43.87	53.27	60.6	N/A
uc002jkr.1	downstream	GPRC5C	NonCGI	3734360	N/A	4.09	0.02	13.5	0	9.96	0	0	0	0	4.36	4.84	0	cerebellum;kidney
uc002jle.1	upstream	RAB37	CGI	3734419	66091	0.47	3.03	817.54	2.16	8.42	9.09	9	2.78	7.29	10.73	10.91	5.34	cerebellum
uc002jll.1	downstream	RAB37	CGI	3734433	N/A	2.85	13.25	15.44	0.24	4.67	17.59	8.77	8.24	0.12	61.53	0	6.34	spleen
uc002jmr.1	upstream	SLC16A5	CGI	3734649	233	5.37	5.13	1.87	7.18	6.08	7.78	1.14	0.8	2.31	12.55	9.52	5.67	spleen
uc002jms.1	downstream	SLC16A5	CGI	3734650	N/A	6.86	142.19	109.2	112.19	73.28	130.23	116.58	133.31	142.63	77.49	146.12	134.84	N/A
uc002jng.1	upstream	NUP85	CGI	3734710	22659	3.46	38.85	236.74	50.57	25.4	82.97	85.29	30.76	35.03	149.15	158.53	64.55	cerebellum
uc002jnh.1	downstream	NUP85	NonCGI	3734738	N/A	2.44	21.05	268.15	11.85	21.21	21.11	27.6	22.99	24.39	78.32	63.03	45.55	cerebellum
uc002jrf.1	upstream	SPHK1	NonCGI	3735479	6316	4.91	5.5	18.42	11.07	1.47	11.59	9.34	12.74	3.87	0.01	12.88	8.57	cerebellum
uc002jrg.1	downstream	SPHK1	CGI	3735486	N/A	6.29	42.97	55.65	63.84	32.16	64.2	49.8	42.86	44.2	33.35	75.61	69.97	N/A
uc002jts.1	upstream	2009-09-09	CGI	3735848	6525	6.35	371.23	390.6	329.37	283.88	579.81	245.73	506.22	375.57	533.86	412.66	429.67	N/A
uc002jtt.1	downstream	2009-09-09	NonCGI	3735849	N/A	5.01	8.41	16.95	10.39	13.29	45.19	21.25	11.87	12.25	24.43	20.8	22.02	liver
uc002jxt.1	upstream	CARMA2	NonCGI	3737193	243	5.69	0.98	17.12	8.4	7.04	8.75	5.22	4.05	6.81	5.93	9.07	6.73	cerebellum
uc002jxu.1	downstream	AK002138	NonCGI	3737194	N/A	6	4.17	0	5.28	0.41	0	3.12	3.59	5.11	4.27	0	3.03	heart
uc002kbw.1	upstream	ANAPC11	CGI	3738285	219	7.86	71.64	85.33	79.78	55.33	94.67	66.57	86.86	74.04	95.22	80.68	87.1	N/A
uc002kcc.1	downstream	ANAPC11	CGI	3738286	N/A	8.57	2110.5	2256.04	1915.16	2120.89	2506.63	2231.07	2568.64	2367.12	2597.89	2111.55	2756.7	N/A
uc002kff.1	upstream	NARF	CGI	3738904	502	6.25	74.32	44.89	52.13	54.05	58.64	53.71	75.19	40.79	28.58	81.36	53.85	N/A
uc002kfg.1	downstream	NARF	CGI	3738906	N/A	3.89	29.21	184.94	95.27	63.61	63.74	130.98	77.25	69.06	150.05	299.67	92.92	testes
uc002kkp.1	upstream	CLUL1	NonCGI	3775810	19702	8.36	101.72	96.05	98.82	77.61	99.41	84.17	118.98	112.16	87.78	95.36	111.07	N/A
uc002kkq.1	downstream	CLUL1	NonCGI	3775816	N/A	4.52	0.01	16.99	0	7.32	5.78	4.29	7.81	1.91	5.98	16.61	9.51	cerebellum;testes
uc002klr.1	upstream	MRCL3	CGI	3776429	4745	3.83	450.23	142.19	829.15	329.93	626.74	1244.23	425.98	239.11	1343.59	550.49	889.13	spleen
uc002kls.1	downstream	MRCL3	NonCGI	3776436	N/A	1.84	19.2	21.15	456.76	4.41	23.49	181.73	11.99	48.69	47.1	16.9	208.7	heart;thyroid
uc002klu.1	upstream	TGIF1	NonCGI	3776506	35536	5.28	112.54	263.82	121.85	106.88	179.21	165.24	324.9	130.72	179.58	263.38	190.23	N/A
uc002klv.1	downstream	TGIF1	NonCGI	3776513	N/A	5.44	169.22	181.01	151.26	93.95	205.86	130.08	304.76	131.3	281.94	273.4	208.05	N/A
uc002kmo.1	upstream	BC041875	CGI	3776877	2906	3.9	30.73	221.75	99.2	51.88	104.78	82.58	35.54	29.47	147.25	147.35	84.44	cerebellum
uc002kmp.1	downstream	BX648984	NonCGI	3776881	N/A	4.01	17.89	116.47	46.05	24.03	26.16	30.9	25.98	23.53	61.43	24.55	33.11	cerebellum
uc002knv.1	upstream	ANKRD12	CGI	3778253	760	3.48	33.45	190.92	27.78	38.39	23.97	46.85	26.66	29.83	66.41	78.8	42.58	cerebellum
uc002knx.1	downstream	ANKRD12	CGI	3778256	N/A	4.35	17.84	57.97	5.52	13.4	16.45	14.05	17.63	20.79	15.95	31.87	11.17	cerebellum
uc002kqr.1	upstream	BX648696 (AF250320)	NonCGI	3779434	8857	1.68	8.69	25.9	9.84	2.22	14.1	9.69	10.7	11.2	15.4	229.36	20.72	testes
uc002kqs.1	downstream	BX649021	NonCGI	3779443	N/A	5.93	0.01	0.85	0.01	0	0	0	0	0	0	6.11	0	testes
uc002kqt.1	upstream	CIDEA	CGI	3779520	418	3.77	9.65	45.03	0.53	4.31	18.08	21.14	10.57	5.25	22.21	38.29	12.46	cerebellum;testes
uc002kqu.1	downstream	CIDEA	CGI	3779523	N/A	5.61	33.8	29.81	14.32	7.1	36.77	17.63	25.77	16.18	26.27	24.71	19.31	N/A
uc002ksa.1	upstream	C18orf1	CGI	3779970	392871	4.81	37.58	130.77	51.3	35.53	39.49	42.04	44.02	31.81	49.7	64.5	75.03	cerebellum
uc002kse.1	downstream	C18orf1	NonCGI	3780051	N/A	2.63	11.92	134.79	26.33	7.46	16.62	7.96	11.04	16.91	16.25	21.38	14.62	cerebellum
uc002ktp.1	upstream	MIB1	CGI	3781125	36627	5.93	17.76	19.76	17.8	10.07	42.33	20.04	20.51	18.34	19.63	25.1	27.78	N/A
uc002ktq.1	downstream	MIB1	CGI	3781138	N/A	3.6	32.97	183.68	27.05	38.21	38.14	35.26	34.67	25.67	81.15	95.98	49.69	cerebellum
uc002kub.1	upstream	CABLES1	NonCGI	3781541	1799	5.52	0.01	8.08	2.24	0.41	5.27	0.97	3.14	0	3.63	3.67	0	cerebellum;liver
uc002kuc.1	downstream	CABLES1	CGI	3781547	N/A	4.44	21.02	76.39	18.69	20.13	28.5	13.22	18.97	11.77	27.18	33.23	30.79	cerebellum
uc002kuq.1	upstream	LAMA3	CGI	3781802	183444	6.13	79.65	169.57	101.51	166.33	123.56	94.11	119.48	115.03	152.37	151.44	70.68	N/A
uc002kut.1	downstream	LAMA3	NonCGI	3781914	N/A	4.28	82.13	23.32	11.65	19.62	15.07	20.91	33.04	35	20.2	25.97	18.65	breast
uc002kuz.1	upstream	CABYR (CBP86)	CGI	3782092	493	1.77	43.57	88.95	41.59	33.1	68.67	58.52	73.52	52.43	96.5	863.43	99.6	testes
uc002kvc.1	downstream	CABYR	CGI	3782095	N/A	5.13	18.5	34.97	23.03	16.09	14.7	21.97	16.81	20.61	18.71	56.2	17.74	testes
uc002kxw.1	upstream	DTNA	CGI	3784209	100041	2.53	32.83	343.13	102.5	16.02	25.43	28.45	50.37	25.48	64.64	76.96	47	cerebellum
uc002kxz.1	downstream	DTNA	NonCGI	3784225	N/A	1.87	12.18	40.91	167.58	0	0.82	24.97	11.67	4.2	5.01	7.02	17.12	heart
uc002lgy.1	upstream	NEDD4L	CGI	3789949	1149	6.96	36.13	54.35	38.68	47.88	59.26	40.68	65.61	32.78	42.01	38.2	50.85	N/A
uc002lha.1	downstream	NEDL3	NonCGI	3789952	N/A	4.52	4.2	20.24	4.18	6.68	10.58	7.28	12.14	2.19	1.55	3.85	0.01	cerebellum
uc002lio.1	upstream	ZCCHC2	CGI	3791347	57544	5.54	38.81	92.83	44.6	34.12	59.02	72.63	31.19	43.85	49.97	86.3	57.06	N/A
uc002lir.1	downstream	DKFZp451A185	NonCGI	3791406	N/A	3.81	8.12	27.63	4.61	1.61	15.28	20.65	10.07	0.78	15.25	43.76	17.14	testes
uc002ljl.1	upstream	SERPINB7	NonCGI	3791897	22335	6.55	10.51	17.84	8.81	8.82	18.1	6.73	13.97	7.61	9.55	14.36	11.01	N/A
uc002ljm.1	downstream	SERPINB7	NonCGI	3791900	N/A	6.85	4.08	8.48	2.11	5.34	3.02	5.05	4.08	4.05	2.6	7.45	2.65	N/A
uc002ljn.1	upstream	SERPINB2	NonCGI	3791934	16016	4.88	1.81	15.7	15.94	0.78	8.22	15.82	9.56	1.4	10.66	10.36	9.21	N/A
uc002ljo.1	downstream	SERPINB2	NonCGI	3791938	N/A	5.62	15.71	33.62	9.85	10.97	11.31	11.6	24.06	15.55	12.74	15.42	11.05	cerebellum
uc002lqz.1	upstream	HMHA1	CGI	3815496	435	5.77	107.66	87.52	47.23	44.92	60.51	59.52	88.68	121.67	101.62	85.81	60.06	N/A
uc002lra.1	downstream	HMHA1	CGI	3815497	N/A	6	62.34	101.23	84.55	51.4	79.14	66.87	109.96	41.95	98.62	82.36	117.42	N/A
uc002lrg.1	upstream	GPX4	CGI	3815540	713	1.64	59.24	149.44	105.83	156.28	112.54	129.26	76.15	96.47	137.77	1617.19	91.41	testes
uc002lrh.1	downstream	GPX4	CGI	3815542	N/A	0.63	36.9	123.86	23.29	46.55	38.83	26.71	7.53	29.25	98.68	2348.79	28.92	testes
uc002lsp.1	upstream	LOC401019	CGI	3815730	73	4.46	0.73	9.14	2.3	5.38	17.75	8.36	6.36	3.6	15.56	15.2	0.01	liver;spleen
uc002lsq.1	downstream	RPS15	CGI	3815732	N/A	6.32	296.81	560.56	279.21	365.64	358.53	352.84	448.36	345.43	626.64	373.68	395.75	N/A
uc002lyk.1	upstream	TJP3	NonCGI	3817121	13353	4.25	0.57	23.67	2.72	6.43	14.61	2.21	9.42	0	8.09	10.75	7.45	cerebellum
uc002lyl.1	downstream	TJP3	CGI	3817123	N/A	7.71	42.02	52.94	35.5	27.21	41.32	42.72	47.27	39.05	51.29	40.32	41.91	N/A
uc002mle.1	upstream	ZNF559	CGI	3819969	122	3.66	7.51	12.33	5.99	3.8	14.85	3.71	8.02	0	18.27	40.92	3.83	testes
uc002mlh.1	downstream	ZNF559	CGI	3819970	N/A	4.97	9.55	49.36	20.47	22.18	12.88	7.25	25.07	22.66	19.27	30.35	22.66	cerebellum
uc002mpe.1	upstream	SLC44A2	CGI	3820614	23042	3.5	76.05	141.59	80.08	50	74.28	84.97	61.56	51.14	385.22	182.33	133.37	spleen
uc002mpf.1	downstream	SLC44A2	CGI	3820619	N/A	5.83	46.13	62.95	46.28	87.41	58.35	82.09	66.6	78.13	72.03	132.55	99.04	N/A
uc002mxb.1	upstream	CCDC130	NonCGI	3822285	16179	6.73	23.05	25.56	22.96	28.68	35.14	23.95	34.24	20.29	43.74	28.69	19.43	N/A
uc002mxd.1	downstream	CCDC130	CGI	3822297	N/A	6.63	426.74	451.64	332.81	443.83	550.67	413.6	602.31	413.5	708.35	429.02	631.74	N/A
uc002ndi.1	upstream	TPM4	CGI	3823517	8977	7.31	982.8	1159.4	1194.52	602.8	1304.55	1169.56	1113.94	1004.2	1091.32	1062.31	990.11	N/A
uc002ndj.1	downstream	TPM4	CGI	3823522	N/A	6.27	211.38	498.75	320.7	296.56	401.3	304.96	317.73	267.44	512.11	413.25	353.57	N/A
uc002nhg.1	upstream	FCHO1	CGI	3824542	3754	5.12	26.8	67.5	50.22	26.66	52.17	64.7	33.81	24.06	39.68	42.65	90.87	N/A
uc002nhh.1	downstream	FCHO1	NonCGI	3824545	N/A	4.5	34.08	132.7	40.9	33.21	71.37	65.56	47.63	22.59	68.64	109.36	84.05	cerebellum
uc002nqa.1	upstream	AK097381	CGI	3826665	341	5.45	16.27	26.59	11.98	12.71	14.71	4.83	24.32	12	14.71	26.54	8.64	N/A
uc002nqb.1	downstream	BX537835 (AK055593)	CGI	3826669	N/A	8.42	85.44	104.38	86.27	85.9	97.01	88.36	78.33	115.79	91.5	105.74	108.6	N/A
uc002nsq.1	upstream	C19orf2	NonCGI	3828163	18874	4.51	0	12.65	0.01	0.31	0.51	0	3.3	4.17	0	4.75	0	cerebellum;testes
uc002nsr.1	downstream	C19orf2	CGI	3828170	N/A	4.5	59.43	291.62	105.05	73.92	160.49	240.23	154.49	78.37	188.15	264.64	213.6	N/A
uc002ntf.1	upstream	MGC35440	CGI	3828950	335	5.1	13.57	22.69	6.08	12.51	2.28	3.73	9.05	8.87	17.66	10.5	6.33	cerebellum
uc002nth.1	downstream	DPY19L3	CGI	3828951	N/A	6.21	42.06	80.65	49.72	39.44	66.29	55.73	88.96	35.83	68.74	64.13	56.51	N/A
uc002nus.1	upstream	CHST8	CGI	3829400	62557	4.62	28.33	44.78	12.67	17.25	3.54	9.61	38.06	36.56	17.97	23.27	26.32	N/A
uc002nuu.1	downstream	CHST8	CGI	3829408	N/A	4.44	31.15	132.92	29.55	30.17	68.6	38.95	42.76	27.15	65.18	68.75	48.69	cerebellum
uc002nxi.1	upstream	KIAA1533	NonCGI	3830007	5558	5.6	6.24	29.37	11.62	13.79	11.47	14.71	12.09	6.45	12.58	18.08	19.85	cerebellum
uc002nxj.1	downstream	GRAMD1A	CGI	3830009	N/A	5.94	29.46	35.94	30.99	19.92	31.26	29.33	55.21	36.49	55.67	47.97	57.22	N/A
uc002nyb.1	upstream	FXYD1	NonCGI	3830190	660	5.64	49.83	110.88	106.62	49.34	75.34	124.26	51.6	63.87	56.59	66.09	74.29	N/A
uc002nyd.1	downstream	FXYD1	NonCGI	3830192	N/A	5.3	37.12	121.54	47.52	47.39	88.41	61.27	43.53	35.62	61.1	65.97	55.21	cerebellum
uc002obk.1	upstream	F25965	CGI	3830790	3018	5.77	23.17	31.28	24.94	23.81	42.26	26.8	34.15	31.19	30.15	68.8	35.31	testes
uc002obm.1	downstream	F25965	NonCGI	3830804	N/A	3.59	20.43	173.54	59.32	23.56	53.16	118.28	32.94	25.21	122.73	142.1	63.76	cerebellum
uc002ofe.1	upstream	ZNF568	CGI	3831622	56881	6.33	247.15	265.19	152.7	160.72	212.73	154.1	239.49	309.76	323.13	236.95	199.27	N/A
uc002ofg.1	downstream	ZNF568	CGI	3831649	N/A	6.27	33.74	52.79	28.86	37.32	37.6	34.91	40.32	39.25	74.99	37.53	34.37	N/A
uc002ofs.1	upstream	ZNF383	CGI	3831776	357	5.32	73.06	223.34	82.06	69.52	83.89	102.14	111.92	81.69	136.85	135.41	131.37	N/A
uc002oft.1	downstream	ZNF383	NonCGI	3831777	N/A	3.88	73.96	333.74	69.44	82.97	117.29	67.84	69.72	66.34	75.94	98.36	87.1	cerebellum
uc002onj.1	upstream	PLD3	CGI	3833445	10964	5.76	452.04	1318.14	496.3	539.96	618.4	659.34	673.79	666.4	723.07	822.59	687.32	N/A
uc002onn.1	downstream	PLD3	NonCGI	3833448	N/A	3.01	0.01	58.75	1.93	7.86	5.48	7.11	10.77	3.68	9.13	12.11	7.84	cerebellum
uc002opg.1	upstream	EGLN2	NonCGI	3833829	275	6.26	443.44	713.74	456.51	440.54	692.13	528.62	680.1	455.18	888.22	594.78	831.26	N/A
uc002oph.1	downstream	EGLN2	NonCGI	3833830	N/A	3.29	0.01	11.75	3.08	0.01	0.02	2.15	0.75	3.99	5.1	29.15	0.48	testes;cerebellum
uc002orc.1	upstream	UNQ3098	NonCGI	3834265	26701	11.76	0	0	0	0	0	0	0	0	0	0	0	N/A
uc002org.1	downstream	CEACAM21	NonCGI	3834286	N/A	3.9	0.06	17.23	3.85	18.64	6.43	4.83	8.52	4.99	28.79	7.29	0.2	spleen;kidney
uc002orr.1	upstream	DMRTC2	NonCGI	3834440	62	4.47	0	4.46	1.87	1.9	2.33	1.34	0.06	0.92	4.61	16.47	2.72	testes
uc002ors.1	downstream	DMRTC2	NonCGI	3834442	N/A	2.38	0	3.1	2.07	0.58	0.71	2.4	0	0	6.27	51.1	4.33	testes
uc002orw.1	upstream	FLJ00369	CGI	3834520	1179	4.96	12.25	50.82	22.91	16	12.81	27.95	26.85	26.1	34.02	25.26	7.49	cerebellum
uc002osb.1	downstream	ARHGEF1	CGI	3834522	N/A	6.4	93.85	145.65	79.13	62.29	93.07	78.7	135.05	89.55	118.05	130.96	115.41	N/A
uc002osk.1	upstream	ZNF574	NonCGI	3834600	1889	4.53	3.19	30.16	0.47	8.21	14.76	8.69	5.63	9.46	10.08	13.83	11	cerebellum
uc002osl.1	downstream	ZNF574	NonCGI	3834601	N/A	4.84	4.02	21.76	6.44	7.09	9.8	11.55	8.28	0.42	6.38	3.8	3.47	cerebellum
uc002owy.1	upstream	ZNF576	CGI	3835132	213	5.92	17.94	25.85	23.01	14.36	18.91	17.2	40.8	16.66	16.87	18.26	34.39	N/A
uc002owz.1	downstream	ZNF576	CGI	3835133	N/A	4	9.36	104.53	24.83	23.33	65.15	28.86	26.49	20.31	55.91	40.64	30.01	cerebellum
uc002oyl.1	upstream	ZNF234	CGI	3835468	49	6.1	14.5	31.4	16.88	11.42	12.43	17.13	14.93	14.28	14.31	29.07	18.34	N/A
uc002oym.1	downstream	ZNF234	CGI	3835469	N/A	5.7	35.02	59.7	28.71	33.86	84.18	47.76	48.31	24.06	51.03	49.84	44.97	N/A
uc002oyq.1	upstream	ZNF226	NonCGI	3835495	68	6.06	1.52	1.51	5.34	0.78	7.69	6.47	7.22	4.7	5.41	5.08	9.1	N/A
uc002oys.1	downstream	ZNF226	NonCGI	3835496	N/A	4.48	6.89	42.27	9.94	14.87	7.55	5.05	16.54	12.6	11.56	19.72	9.04	cerebellum
uc002pef.1	upstream	HIF-3A4	CGI	3836706	1354	9.13	2777.79	2902.6	2799.85	2751.29	3243.66	2857.48	3118.27	3528.82	2761.37	2612.94	3005.93	N/A
uc002pek.1	downstream	HIF3A	NonCGI	3836708	N/A	6.22	108.51	76.96	64.97	80.03	62.6	68.93	105.68	134.23	62.59	117.64	101.72	N/A
uc002pgl.1	upstream	DHX34	CGI	3837277	27620	6.54	38.25	43.98	34.59	25.13	41.28	36.35	64.2	34.26	57.34	35.51	47.03	N/A
uc002pgm.1	downstream	KIAA0134	NonCGI	3837305	N/A	4.38	1.74	12.24	3.6	5.05	5.38	0.15	7.88	7.84	18	23.76	8.76	testes;spleen
uc002pjr.1	upstream	SPHK2	CGI	3837896	5101	5.55	0.51	1.24	2.8	0	0.79	6.1	0	2.7	7.26	0	2	spleen;muscle
uc002pju.1	downstream	SPHK-2	CGI	3837903	N/A	3.88	27.2	122.07	30.28	28.07	138.3	43.68	108.21	19.15	48.41	73.72	54.92	liver
uc002pqo.1	upstream	TBC1D17	CGI	3839060	1662	5	15.88	38.56	13.54	10.52	26.26	11.44	14.56	14.57	15.24	41.64	20.25	testes
uc002pqr.1	downstream	TBC1D17	NonCGI	3839067	N/A	3.96	18.49	126.9	13.95	36.81	30.8	29.08	27.59	36.86	46.64	39.23	35.43	cerebellum
uc002qcl.1	upstream	MYADM	CGI	3841079	1526	5.06	86.58	288.76	119.7	97.9	157.23	162.48	131.99	106.78	221.43	271.03	155.84	N/A
uc002qcm.1	downstream	MYADM	NonCGI	3841081	N/A	4.67	22.31	13.62	15.76	4.95	9.7	7.08	13.25	0	28.67	20.27	14.03	spleen
uc002qdu.1	upstream	TSEN34	CGI	3841314	385	4.56	19.89	21.44	19.47	13.5	41.15	43.36	25.01	11.11	54.43	65.66	34.18	testes
uc002qdv.1	downstream	TSEN34 (LENG5)	CGI	3841316	N/A	8.19	63.68	74.34	52.71	76.54	67.54	63.04	86.46	77.5	67.49	67.32	82.46	N/A
uc002qfv.1	upstream	KIAA1932	CGI	3841475	394	2.67	35.22	331.8	23.34	51.53	28.55	41.22	37.21	80.93	44.7	41.78	67.91	cerebellum
uc002qfx.1	downstream	KIAA1932	CGI	3841476	N/A	4.28	102.39	329.79	125.89	82.27	147.26	96.87	132.56	61.71	178.38	318.83	157.14	cerebellum;testes
uc002qgb.1	upstream	LAIR-2	NonCGI	3841388	4913	3.99	4.81	34.6	8.65	10.84	18.84	5.89	13.41	9.48	36.55	8.41	2.1	spleen;cerebellum
uc002qgc.1	downstream	LAIR2	NonCGI	3841508	N/A	6.23	18.53	43.29	20.95	22.06	31.68	25.44	28.3	20.34	30.3	42.62	20.01	N/A
uc002qgv.1	upstream	KIR2DL3	NonCGI	3841704	13990	4.11	10.48	24.28	7.23	6.19	31.21	11.63	15.8	0	36.56	10.03	10.72	spleen;liver
uc002qgy.1	downstream	KIR2DL3	NonCGI	3841720	N/A	3.62	1.04	20.98	3.07	3.43	0	0	0	0	7.48	0.08	0.05	cerebellum;spleen
uc002qhd.1	upstream	KIR3DL1	NonCGI	3841779	30137	6.18	18.45	28.58	18.96	20.81	23.49	33.58	26.65	38.41	19.54	46.37	28.26	N/A
uc002qhk.1	downstream	KIR3DL1	NonCGI	3841804	N/A	4.06	17.75	35.55	29.03	47.21	0.13	52.33	6.49	29.09	10.11	40.05	30.97	N/A
uc002qir.1	upstream	EPS8L1	NonCGI	3841956	3881	5.78	26.81	54.73	25.85	21.18	27	16.67	36.34	20.44	35.42	36.65	20.57	N/A
uc002qis.1	downstream	EPS8L1	NonCGI	3841957	N/A	5.54	50.97	127.66	56.01	36.87	86	56.71	75.43	41.7	83.78	76.31	79.74	N/A
uc002qmu.1	upstream	ZNF542	CGI	3842678	182	5.2	11.93	12.58	12.88	7.72	0.54	14.01	15.41	3.13	10.56	21.89	11.85	N/A
uc002qmv.1	downstream	ZNF542	CGI	3842680	N/A	3.93	32.83	160.72	56.23	29.39	44.47	30.93	33.9	30.34	76.39	85.88	33.96	cerebellum
uc002qpx.1	upstream	ZNF776	CGI	3843466	64804	4.55	29.71	85.5	34.81	36.36	24.09	52.91	111.24	28.78	82.21	74.73	43.11	pancreas
uc002qqa.1	downstream	ZNF776	CGI	3843493	N/A	6.42	154.76	339.33	232.6	274.76	280.42	235.62	259	215.63	335.76	212.97	381.55	N/A
uc002qzo.1	upstream	CPSF3	CGI	2468922	145	3.02	26.45	146.39	74.71	38.4	149.3	96.04	39.7	26.55	151.91	393.13	93.88	testes
uc002qzp.1	downstream	CPSF3	CGI	2468924	N/A	1.76	12.96	45.28	7.25	10.44	13.83	2.23	12.59	8.71	20.01	227.62	15.36	testes
uc002rbk.1	upstream	GREB1	NonCGI	2469826	5838	4.71	2.01	14.46	4.04	0	3.45	3.34	4.62	0	1.5	7.55	0.42	cerebellum;testes
uc002rbl.1	downstream	GREB1	NonCGI	2469828	N/A	4.43	14.36	26.68	11.42	4.82	20.17	21.02	23.38	15.42	9.08	55.69	25.1	testes
uc002rct.1	upstream	FLJ40869	CGI	2471317	234	4.94	46.3	137.27	61.62	37.83	120.98	63.39	75.7	40.33	107.01	123.83	85.61	N/A
uc002rcu.1	downstream	FLJ40869	CGI	2471318	N/A	2.26	4.79	10.08	1	8.13	16.18	4.44	6.61	5.62	20.41	107.45	6.59	testes
uc002rem.1	upstream	UBXD4	CGI	2472919	13221	2.99	9.98	142.31	16.84	19.75	22.47	15.01	18.13	22.75	24.97	24.88	25.29	cerebellum
uc002ren.1	downstream	UBXD4	CGI	2472923	N/A	5.25	31.91	83.58	33.05	31.99	36.6	35.69	43.96	35.34	48.32	89.32	59.02	N/A
uc002rmb.1	upstream	PLB1	NonCGI	2475043	52385	4.76	3.85	13.77	5.32	0	12.36	0	1.22	7.54	11.41	10.16	7.25	cerebellum
uc002rmc.1	downstream	PLB1	NonCGI	2475073	N/A	4.65	0.05	10.28	0.87	0.05	0	7.21	0.06	0	0.01	0.87	2.29	cerebellum;muscle
uc002rmu.1	upstream	CLIP4	NonCGI	2475409	17747	5.1	30.12	100.44	43.61	35.13	71.99	38.28	37.11	30.41	61.45	80.18	45.5	N/A
uc002rmv.1	downstream	CLIP4	CGI	2475413	N/A	6.56	65.26	87.57	59.67	47.78	59.65	41.81	60.88	69.59	88.16	75.94	95.55	N/A
uc002rrq.1	upstream	BC042073	NonCGI	2478193	779	2.99	24.68	33.91	26.64	1.09	60.62	28.78	48.04	5.2	169.49	38.96	56.29	spleen
uc002rrr.1	downstream	AK095178	CGI	2478195	N/A	5.74	21.23	72.52	34.72	35.1	54	32.02	43.28	30.02	58.39	56.39	39.52	N/A
uc002rso.1	upstream	MTA3	CGI	2478931	73476	4.74	33.47	67.83	27.73	21.63	45.94	25.06	44.93	34.07	57.46	105.01	44.46	testes
uc002rsp.1	downstream	MTA3	NonCGI	2478941	N/A	5.32	3.89	14.66	5.73	5.07	8.13	7.7	0.77	2.98	14.12	5.07	10.16	cerebellum
uc002rut.1	upstream	PRKCE	CGI	2480172	24830	2.53	36.79	280.76	27.82	20.12	28.51	26.05	33.45	25.86	69.47	36.35	35.72	cerebellum
uc002ruu.1	downstream	PRKCE	NonCGI	2480184	N/A	3.28	35.62	203.39	25.06	42.21	38.11	26.11	48.47	23.31	62.07	48.84	25.36	cerebellum
uc002rvw.1	upstream	TACSTD1	NonCGI	2480962	24170	5.01	7.98	6.68	8.08	12.14	18.11	0.04	2.52	3.95	8.93	15.33	9.91	liver
uc002rvx.1	downstream	TACSTD1	CGI	2480968	N/A	3.01	18.54	22.49	20	176.69	55.64	21.03	190.77	33.81	37.63	110.41	134.91	pancreas;kidney
uc002rxu.1	upstream	SPTBN1	CGI	2482507	944	5.28	392.19	566.07	467.54	297.72	815.25	594.74	714.59	348.94	1024.86	543.89	767.48	N/A
uc002rxv.1	downstream	SPTBN1	NonCGI	2482508	N/A	5.8	31.4	61.17	18.93	27.32	26.54	22.29	37.38	23.86	45.05	36.11	38.53	N/A
uc002scl.1	upstream	UGP2	CGI	2485258	916	4.58	56.76	230.94	164.82	51.8	121.33	147.86	60.89	55.25	155.36	136.59	131.63	N/A
uc002scm.1	downstream	UGP2	NonCGI	2485259	N/A	2.3	53.47	45.51	371.98	32.99	674.68	389.29	35.33	32.31	67.15	89.96	303.14	liver;muscle
uc002sep.1	upstream	C2orf13	CGI	2486853	62031	5.13	80.92	65.88	74.45	54.02	82.37	109.02	132.94	66.6	143.81	73.8	187.08	N/A
uc002seq.1	downstream	C2orf13	NonCGI	2486869	N/A	3.41	0	23.12	20	6.02	0	7.48	1.04	0	8.69	23.51	0.44	testes;cerebellum;heart
uc002sie.1	upstream	DYSF	CGI	2488256	13072	7.59	172.55	127.82	186.05	170.83	185.18	180.52	204.14	227.72	193.17	197.01	247.72	N/A
uc002sif.1	downstream	DYSF	CGI	2488261	N/A	6.26	61.67	92.86	62.88	50.14	100.49	43.97	86.31	62.67	100.36	97.6	78.04	N/A
uc002sjs.1	upstream	STAMBP	CGI	2488962	41	3.95	0	0.01	11.75	0.06	0	0	0	0	0.01	11.17	0	heart;testes
uc002sju.1	downstream	STAMBP	CGI	2488963	N/A	4.55	16.85	64.36	18.07	24.27	20.6	35.9	16.57	22.53	33.71	70.01	27.71	testes;cerebellum
uc002slh.1	upstream	ZNHIT4	CGI	2489261	3378	5.46	134.07	401.43	192.67	154.22	282.3	292.74	257.87	167.26	305.93	387.12	305.68	N/A
uc002slj.1	downstream	WBP1	CGI	2489287	N/A	6.59	322.59	516.52	322.09	261.77	321.78	318.92	307.39	322.02	432.28	519.02	422.89	N/A
uc002sma.1	upstream	TLX2	CGI	2489389	482	4.95	13.8	11.55	13.43	15.65	37.68	12.87	26.16	10.44	43.69	22.06	26.44	spleen
uc002smb.1	downstream	TLX2	CGI	2489396	N/A	5.85	104.07	217.45	125.12	100.14	222.56	124.05	215.63	102.88	186.93	167	163.1	N/A
uc002sog.1	upstream	CTNNA2	NonCGI	2490354	327769	5.98	3.77	7.46	1.57	3.35	5.39	1.59	7.01	3.47	0	7.32	2.4	N/A
uc002soh.1	downstream	CTNNA2	CGI	2490395	N/A	6.93	951.43	1930.29	1218.51	1703.88	1391.9	1275.62	1289.94	1158.65	1594.06	1705.64	1268.03	N/A
uc002sqb.1	upstream	USP39	CGI	2491703	13304	5.82	39.98	64.86	48.67	35.19	65.53	82.33	41.29	44.86	50.19	98.61	61.6	N/A
uc002sqe.1	downstream	USP39	CGI	2491711	N/A	4.47	78.67	215.46	118.9	67.61	165.64	266.26	119.23	62.99	294.96	221.41	170.4	N/A
uc002sup.1	upstream	KCNIP3	NonCGI	2493996	49696	6.02	2.01	19.88	10.06	14.69	12.57	10.89	11.97	9.19	9.83	12.08	16.69	N/A
uc002suq.1	downstream	KCNIP3	CGI	2494026	N/A	3.49	22.6	48.39	32.79	23.86	22.76	20.5	26.86	20.59	43.03	152.66	47.16	testes
uc002syd.1	upstream	ZAP70	NonCGI	2495188	10893	6.49	1.39	4.19	0.68	0	4.11	1.56	0	1.01	0.04	0	2.43	cerebellum;liver
uc002sye.1	downstream	ZAP70	CGI	2495198	N/A	4.18	0.02	19.35	0.06	2.36	5.21	7.19	0.99	0.44	3.88	3.88	9.75	cerebellum;thyroid
uc002szl.1	upstream	MRPL30	CGI	2495765	13233	5.51	14.32	36.9	14.04	16.39	27.02	35.22	15.61	12.48	22.67	36.93	21.03	N/A
uc002szr.1	downstream	MRPL30	CGI	2495783	N/A	4.6	0.74	10.02	3.33	6.13	0	5.14	2.15	0	2.19	12.75	0	testes;cerebellum
uc002tbu.1	upstream	IL1RL1	NonCGI	2497083	25755	5.51	5.75	7.24	0.96	12.29	2.6	10.2	3.79	5.92	1.69	9.15	9.65	N/A
uc002tbv.1	downstream	IL1RL1	NonCGI	2497087	N/A	5.69	15.7	10.57	9.53	13.86	26.79	9.75	6.46	12.45	7.64	11.98	21.05	liver
uc002tik.1	upstream	IL1F7	NonCGI	2501077	2222	5.85	24.69	54.97	23.56	26.69	36.7	35.99	34	25.45	37.53	64.77	37.57	N/A
uc002tin.1	downstream	IL1F7	NonCGI	2501079	N/A	6.15	0	1.52	2.38	1.26	5.23	1.05	1.34	2.87	0.12	1.66	6.37	thyroid;liver
uc002tka.1	upstream	DKFZp434K1323	CGI	2501546	412	4.71	9.78	48.29	15.88	18.24	15.7	15.73	9.1	8.65	16.65	31.45	18.68	cerebellum
uc002tkb.1	downstream	DKFZp434K1323	CGI	2501548	N/A	6.58	421.7	512.63	456.31	322.96	663.34	459.62	661.34	454.26	725.48	581.54	603.58	N/A
uc002tlv.1	upstream	DBI	CGI	2502823	747	4.43	28.1	75.36	83.92	27.64	114.1	37.83	27.45	25.78	64.84	71.55	35.68	liver
uc002tlx.1	downstream	DBI	CGI	2502829	N/A	6.98	24.95	46.31	29.15	30.63	43.52	53.02	43.62	41.92	33.63	48.31	42.1	N/A
uc002top.1	upstream	MYO7B	NonCGI	2504649	84179	5.58	17.9	53.87	24.94	27.12	32.61	26.67	34.47	12.69	40.96	37.7	20.89	N/A
uc002toq.1	downstream	FLJ00256	NonCGI	2504696	N/A	3.91	36.91	182.86	36.64	27.82	68.59	57.21	37.86	25.94	83.67	86.41	54.7	cerebellum
uc002twd.1	upstream	BC040861	NonCGI	2509110	357	5.71	8.29	19.18	8.28	9.02	15.3	12.7	14.44	1.65	6.88	14.95	10.13	N/A
uc002twe.1	downstream	U80770	NonCGI	2509111	N/A	6.25	2.62	4.19	0	4.85	1.58	1.18	0	1.37	2.17	0.22	5.07	thyroid;kidney
uc002twy.1	upstream	LYPD6	CGI	2510059	37113	5.61	94.59	148.01	93.09	72.03	96.9	115.44	136.35	82.9	216.67	157.16	99.21	N/A
uc002twz.1	downstream	DKFZp761B0317	NonCGI	2510060	N/A	1.34	1.89	6.77	0.33	4.16	2.46	7.4	2.63	2.77	0.24	140.29	1.28	testes
uc002tym.1	upstream	PFAAP1	CGI	2510886	723	5.55	16.43	7.9	9.59	4.63	11.3	0.02	14.76	12.67	7.58	10.07	10.04	N/A
uc002tyn.1	downstream	ARL6IP6	CGI	2510889	N/A	3.35	59.63	162.79	28.32	36.24	44.02	50.48	61.22	55.07	213.35	231.91	58.86	testes;spleen
uc002tzc.1	upstream	GPD2	CGI	2511433	967	3.8	9.13	56.74	13.74	10.53	4.8	7.13	12.53	5.22	21.38	16.8	12.18	cerebellum
uc002tzd.1	downstream	GPD2	CGI	2511434	N/A	5.03	41.02	106.85	28.58	29.3	36.51	61.85	39.25	34.87	76.74	56.2	51.5	cerebellum
uc002ubq.1	upstream	TANK	NonCGI	2512602	23481	5.07	8.41	6.65	1.04	2.73	5	7.29	3.01	3.59	18.65	6.92	4.21	spleen
uc002ubs.1	downstream	TANK	CGI	2512604	N/A	6.47	29.47	37.87	17.79	33.22	35.4	31.78	30.82	27.7	51.4	36.08	49.99	N/A
uc002udf.1	upstream	FAM130A2	NonCGI	2513561	102733	4.42	9.08	29.84	5.35	6.58	6.1	4.89	5.39	2.72	7.67	11.61	3.21	cerebellum
uc002udg.1	downstream	FAM130A2	NonCGI	2513583	N/A	5.69	5.39	21.52	5.89	6.7	5.41	8.74	6.51	7.42	8.8	13.62	10.73	cerebellum
uc002uez.1	upstream	PPIG	CGI	2514444	307	4.36	76.87	275.96	77.35	75.9	129.92	120.11	61.54	66.38	227.53	161.89	162.65	cerebellum
uc002ufc.1	downstream	PPIG	CGI	2514447	N/A	4.3	14.04	39.86	11.02	11.48	26.64	4.81	28.58	6.17	44.77	24.65	14.89	spleen
uc002ufh.1	upstream	KLHL23	CGI	2514498	39456	4.88	18.88	44.94	37.94	19.79	48.3	24.8	21.34	14.19	48.68	69.7	43.63	N/A
uc002ufi.1	downstream	KLHL23	CGI	2514527	N/A	4.97	7.15	26.06	9.82	7.27	10.71	15.24	11.64	0	12.14	18.87	9.62	cerebellum
uc002ugw.1	upstream	FLJ13096	CGI	2515184	132	5.54	18.73	22.45	22.26	19.55	14.63	1.29	15.89	12.83	18.85	28.83	19.93	N/A
uc002ugx.1	downstream	C2orf37	CGI	2515187	N/A	5.52	56.6	77.16	61.91	110.73	123.16	93.81	99.49	50.73	116.17	35.9	84.72	N/A
uc002uha.1	upstream	DYNC1I2	CGI	2515289	286	3.48	36.51	143.02	73.23	48.05	65.08	132.21	55.94	32.36	165.88	312.94	90.44	testes
uc002uhf.1	downstream	DYNC1I2	CGI	2515290	N/A	6.07	45.35	56.91	41.63	75.96	44.98	46.34	41.63	48.21	38.02	94.31	55.97	N/A
uc002ulx.1	upstream	OSBPL6	CGI	2517592	125597	6.99	138.77	172.88	122.87	125.92	192.55	112.96	164.38	135.21	159.12	131.79	214.97	N/A
uc002uma.1	downstream	OSBPL6	NonCGI	2517604	N/A	5.26	28.79	76.07	16.8	35.89	52.98	34.94	45.98	26.33	64.67	37.47	34.64	N/A
uc002uqc.1	upstream	GULP1	CGI	2519483	994	4.32	164.56	62.44	85.27	58.68	66.81	60.87	101.93	16.63	30.27	43.27	76.51	breast
uc002uqe.1	downstream	GULP1	CGI	2519484	N/A	3.85	33.26	16.23	6.57	28.17	12.05	4.67	66.49	31.74	17.72	59.75	25.37	pancreas;testes
uc002uqu.1	upstream	FL25415	CGI	2519894	2166	6.02	49.57	136.04	95.2	76.58	133.7	103.1	133.72	68.2	113.76	119.15	82.94	N/A
uc002uqv.1	downstream	FL25415	NonCGI	2519897	N/A	1.84	6.66	33.37	7.61	15.08	9.9	3.1	5.39	8.25	13.48	177.2	9.78	testes
uc002usq.1	upstream	MYO1B	CGI	2520431	17595	5.94	32.03	27.87	32.79	8.54	38.94	22.39	29.76	25.92	43.35	40.85	33.96	N/A
uc002uss.1	downstream	MYO1B	NonCGI	2520435	N/A	4.68	0	3.01	0	4.32	8.2	1.8	8.25	0	0.23	12.02	5	testes;pancreas;liver
uc002usw.1	upstream	OBFC2A	CGI	2520565	396	2.81	15.88	26.03	14.76	20.4	22.11	22.77	16.53	27.31	167.42	107.12	34.05	spleen;testes
uc002usz.1	downstream	DKFZp313C2412	CGI	2520569	N/A	3.17	126.3	167.2	82.66	76.67	118.35	93.18	102.9	122.53	661.32	208.79	140.66	spleen
uc002utg.1	upstream	SLC39A10	CGI	2521071	468	5.82	10.05	1.6	8.2	4.66	7.86	8.56	6.49	10.76	6.53	16.25	4.1	testes
uc002uth.1	downstream	SLC39A10	CGI	2521072	N/A	5.81	28.07	55.44	20.11	40.83	31.02	30.19	36.99	49.61	62.74	60.62	39.96	N/A
uc002uum.1	upstream	PREI3	NonCGI	2521501	451	2.87	10	18.94	2.31	6.99	7.19	2.26	3.31	66.86	6.49	8.79	6.34	prostate
uc002uun.1	downstream	PREI3	CGI	2521505	N/A	5.5	266.97	660	403.55	245.97	467.14	445.5	405.56	234.62	657.65	529.55	492.44	N/A
uc002uxa.1	upstream	CFLAR	CGI	2522617	2379	4.67	45.18	96.06	38.41	32.14	46.42	107.99	34.8	46.88	88.46	27.41	90.48	N/A
uc002uxd.1	downstream	CFLAR	CGI	2522621	N/A	4	29.36	61.68	34.17	19.67	31.58	72.36	27.25	24.45	139.67	49.94	51.06	spleen
uc002uys.1	upstream	ALS2CR7	NonCGI	2522927	104	5.63	11.49	32.59	13	13.82	15.8	10.76	15.82	10.98	22.43	30.64	17.64	N/A
uc002uyt.1	downstream	ALS2CR7	NonCGI	2522929	N/A	4.93	0	13.86	4.74	5.23	4.86	0	4.41	4.52	10.12	9.7	1.56	cerebellum
uc002uzn.1	upstream	ALS2CR8	CGI	2523420	139	6.18	25.12	49.27	24.2	15.65	39.11	35.73	44.02	30.46	32.69	47.21	35.9	N/A
uc002uzp.1	downstream	ALS2CR8	CGI	2523424	N/A	6	150.16	174.44	97.58	142.53	153.63	104.28	153.51	236.87	123.28	244.83	147.68	N/A
uc002vfv.1	upstream	TMEM169	CGI	2526972	160	5.92	46.15	102.4	48.69	38.63	67.95	45.43	67.67	36.63	68.92	74.02	62.54	N/A
uc002vfx.1	downstream	TMEM169	NonCGI	2526973	N/A	2.91	9.8	74.46	6.58	14.15	8.08	3.28	5.63	0.07	13.46	13.33	14.52	cerebellum
uc002vgc.1	upstream	SMARCAL1	CGI	2527134	281	3.61	18.42	35.73	18.04	12.78	13.8	29.51	7.01	12.84	52.65	92.13	25.27	testes
uc002vgd.1	downstream	SMARCAL1	CGI	2527135	N/A	5	47.48	42.37	23.7	80.16	33.24	44.47	42.22	86.39	16.31	46.05	41.49	N/A
uc002vqs.1	upstream	SP100	NonCGI	2531382	600	6.48	979.78	1156.61	1096.49	1005.14	1420.31	1038	1323.33	1026.91	2045.38	1147.44	1495.9	N/A
uc002vqv.1	downstream	SP100	NonCGI	2531383	N/A	7.87	57.42	56.28	52.49	42.24	63.93	62.02	81.06	65.22	64.14	62.37	63.2	N/A
uc002vup.1	upstream	UGT1A8	NonCGI	2533028	18832	0.93	4.51	10.7	1.31	538.6	607.51	8.79	5.7	15.89	5.56	13.54	8.12	liver;kidney
uc002vuq.1	downstream	UGT1A10	NonCGI	2533042	N/A	0.81	3.53	7.65	4.04	725.05	706.02	0.81	8.38	15.37	5.56	1.69	7.75	kidney;liver
uc002vvh.1	upstream	TRPM8	NonCGI	2533228	12318	6.97	7.6	15.69	10.86	6.97	5.6	6.29	6.06	8.79	8.53	8.25	9.37	N/A
uc002vvi.1	downstream	TRPM8	NonCGI	2533233	N/A	4.52	0	0	11.33	0	0	0	0	0	0	0.01	0	heart
uc002vxm.1	upstream	SCLY	CGI	2534567	93980	5.43	37.52	94.13	63.73	31.29	85.84	81.68	65.19	38.98	99.77	97.57	86.75	N/A
uc002vxo.1	downstream	SCLY	CGI	2534619	N/A	5.6	110.33	214.36	120.28	113.64	215.5	138.68	177.37	82.37	261.82	174.91	181.91	N/A
uc002wcl.1	upstream	NEU4	NonCGI	2536888	1785	1.97	21.15	69.87	12.31	34.47	320.81	13.75	18.73	20.03	14.62	36.31	31.93	liver
uc002wco.1	downstream	NEU4	NonCGI	2536892	N/A	4.01	7.29	69.9	12.74	19.64	12.65	11.32	21.58	16.59	21.26	37.51	16.46	cerebellum
uc002wgv.1	upstream	C20orf141	NonCGI	3873998	1334	5.17	3.47	5.84	3.14	0	4.83	2.41	3.29	0	7.57	11.98	1.16	testes
uc002wgy.1	downstream	C20orf141	NonCGI	3874009	N/A	4.18	13.61	44.81	56.25	11.08	17.54	22.64	23.08	22.68	24.77	72.64	15.37	testes
uc002wkb.1	upstream	PANK2	CGI	3874534	256	7.27	58.13	95.79	79.26	71.09	82.12	58.57	55.23	81.92	59.41	59.1	60.18	N/A
uc002wkd.1	downstream	DKFZp547J0513	CGI	3874540	N/A	4.31	19.96	79	17.48	16.46	33.63	17.24	27.55	20.21	62.9	45.22	24.04	cerebellum
uc002wny.1	upstream	BTBD3	CGI	3876654	27103	7.59	61.38	98.74	87.9	67.07	92.27	69.62	90.5	97.73	104.53	90.5	98.73	N/A
uc002woa.1	downstream	BTBD3	NonCGI	3876666	N/A	1.8	15.9	322.61	22.11	24.25	11.45	7.29	21.05	29.95	18.51	78.32	17.81	cerebellum
uc002wot.1	upstream	C20orf133	CGI	3877268	527891	2.96	23.21	118.05	24.81	33.7	21.67	21.7	14.38	10.89	24.37	111.18	6.01	cerebellum;testes
uc002wox.1	downstream	C20orf133	NonCGI	3877298	N/A	4.9	5.71	17.95	4.41	0.58	6.14	5.1	3.67	0	6.05	9.73	6.21	cerebellum
uc002wpj.1	upstream	OTOR	NonCGI	3877812	1002	4.88	23.95	65.56	16.88	12.59	32.4	18.54	40.76	26.42	29.87	43.52	18.64	cerebellum
uc002wpk.1	downstream	OTOR	NonCGI	3877816	N/A	5.44	5.02	6.39	3.36	1.38	8.6	9.76	16.69	7.17	6.89	8.51	15.23	pancreas
uc002wrp.1	upstream	NAT5	CGI	3878939	606	3.9	42.71	188.16	129.7	134.39	219.91	350.74	96.89	51.58	259.76	384.49	183.43	testes
uc002wrr.1	downstream	NAT5	CGI	3878943	N/A	4.53	8.73	54.66	12.89	12.93	17.05	9.74	19.56	12.97	15.14	26.42	19.55	cerebellum
uc002wwy.1	upstream	TTLL9	CGI	3881551	9115	5.59	8.76	11.29	21.79	16.33	13.31	11.98	17.65	4.89	6.51	24.81	11.93	N/A
uc002wxc.1	downstream	C20orf125	CGI	3881553	N/A	5.98	28.68	70.75	29.53	27.55	35.43	30.25	42.11	35.71	49.69	54.13	34.82	N/A
uc002wyd.1	upstream	DNMT3B	CGI	3882018	17467	7.15	448.19	717.18	519.33	398.5	646.17	571.47	625.56	507.67	743.95	545.93	665.8	N/A
uc002wyf.1	downstream	DNMT3B	NonCGI	3882025	N/A	4.28	11.85	28.58	13.22	12.09	59.01	9.17	17.8	9.87	16.52	23.68	13.45	liver
uc002xap.1	upstream	MAP1LC3A	NonCGI	3882985	11827	3.45	3.38	36.19	0	3.7	7.05	5.28	6.34	1.8	5.87	11.06	0.29	cerebellum
uc002xaq.1	downstream	MAP1LC3A	CGI	3882992	N/A	2.85	7.26	66.33	21.48	4.07	3.56	9.99	4.06	0.01	0.89	25.18	19.07	cerebellum
uc002xbb.1	upstream	ACSS2	NonCGI	3883065	1630	3.8	2.6	16.09	2.91	38.23	4.78	4.03	8.72	7.23	3.17	10.84	7.56	kidney
uc002xbf.1	downstream	ACSS2	CGI	3883067	N/A	7.09	86.46	134.22	91.96	94.08	123.44	92.36	93.77	101.34	126.77	132.63	153.33	N/A
uc002xle.1	upstream	TOX2	CGI	3886298	29538	3.14	0	31.65	0	2.82	22.71	10.9	0	0	14.48	18.02	0	cerebellum;liver
uc002xlf.1	downstream	GCX1	NonCGI	3886303	N/A	6.55	10.44	12.98	6.17	6.79	10.67	9.63	13.56	14.96	6.94	18.63	11.26	N/A
uc002xlu.1	upstream	HNF4A	NonCGI	3886455	45483	5.63	22.72	36.36	17.02	22.08	27.04	12.68	32.15	39.7	15.61	18.04	13.55	N/A
uc002xma.1	downstream	HNF4A (HNF4)	NonCGI	3886470	N/A	1.25	11.7	44.84	26	92.45	540.15	10.51	20.43	5	11.74	18.12	15.75	liver
uc002xnx.1	upstream	DBNDD2	CGI	3886845	42970	4.58	46.29	64.22	41.29	35.41	141.58	83.99	81.95	42.76	154.69	109.43	103.04	N/A
uc002xnz.1	downstream	DBNDD2	CGI	3886868	N/A	5.55	63.88	160.83	154.25	99.15	156.17	76.59	78.44	70.75	76.46	112.06	88.73	N/A
uc002xpp.1	upstream	UBE2C	CGI	3887051	399	3.5	19.55	24.39	18.14	10.31	17.92	19.67	41.21	11.54	37.01	105.29	14.56	testes
uc002xpq.1	downstream	UBE2C	CGI	3887054	N/A	5.38	0	9.19	3.5	1.62	9.18	3.63	0.66	9.02	8.23	5.69	4.58	N/A
uc002xuj.1	upstream	C20orf199	CGI	3888265	462	5.87	105.12	143.72	96.88	106.48	155.02	86.85	158.33	109.73	226.94	102.63	172.97	N/A
uc002xul.1	downstream	C20orf199	CGI	3888269	N/A	3.41	123.93	249.47	30.82	46.26	94.81	72.06	103.9	98.63	424.9	147.2	231.22	spleen
uc002xxy.1	upstream	C20orf107	NonCGI	3890264	8754	0.83	19.02	23.64	7.41	23.01	14.9	24.52	12.51	10.78	20.07	778.17	23.28	testes
uc002xxz.1	downstream	C20orf107	NonCGI	3890275	N/A	0.64	12.7	33.9	3.18	18.31	21.48	16.52	15.3	9.01	52.66	1176.37	23.34	testes
uc002ybn.1	upstream	CDH4	CGI	3892091	317632	7.76	156.57	254.18	207.08	285.56	229.1	253.01	217.58	250.91	216.93	232.97	272.4	N/A
uc002ybo.1	downstream	CDH4	NonCGI	3892130	N/A	5.89	1.78	8.86	1.86	1.52	3.73	3.61	4.48	2.76	3.13	0.26	0	cerebellum
uc002ygi.1	upstream	ZGPAT	CGI	3893611	575	5.33	28.86	101.14	74.33	37.31	79.59	87.84	81.11	32.56	94.81	88.24	78.29	N/A
uc002ygj.1	downstream	ZGPAT	CGI	3893613	N/A	5.4	43.44	75.43	58.09	22.21	36.91	27.49	17.92	47.04	41.95	53.28	41.31	N/A
uc002yih.1	upstream	MYT1	NonCGI	3893976	12683	3.54	4.5	34.49	4.56	0	9.04	2.85	0.99	2.04	7.51	12.67	3.88	cerebellum
uc002yii.1	downstream	MYT1 (MTF1)	NonCGI	3893990	N/A	2.11	31.5	278.47	18.96	19.01	22.92	19.41	22.21	27.36	20.17	29.68	24.27	cerebellum
uc002ylx.1	upstream	GABPA	CGI	3916583	818	5.51	26.18	61.82	67.5	27.1	40.29	41.25	32.35	19.52	38.11	48.42	26.98	N/A
uc002yly.1	downstream	GABPA	CGI	3916588	N/A	6.82	946.17	1268.32	967.88	868.78	1298.31	1042.94	1396.87	995.19	1629.16	1091.73	1535.87	N/A
uc002ynj.1	upstream	BACH1	CGI	3917311	517	5.4	65.22	87.34	49.72	54.29	69.66	83.45	69.39	80.23	86.56	170.94	63.94	testes
uc002ynk.1	downstream	BACH1	CGI	3917312	N/A	5.1	14.12	14.5	13.08	8.51	29.01	34.71	10.18	15.06	35.6	29.78	25.71	N/A
uc002yse.1	upstream	SON	CGI	3918698	29325	4.37	91.65	223.28	89.98	78.69	100.54	161.7	71.15	76.63	223.03	303.06	158.97	testes
uc002ysh.1	downstream	SON	NonCGI	3918755	N/A	3.43	82.68	420.36	67.63	103.13	150.15	134.55	83.9	133.73	479.69	101.26	178.66	spleen;cerebellum
uc002ytv.1	upstream	C21ORF51	CGI	3919129	113	6.7	86.57	116.56	94.21	56.45	106.66	81.86	105.4	96.6	135.57	112.68	136.04	N/A
uc002ytx.1	downstream	C21orf51	CGI	3919132	N/A	5.66	55.79	82.51	82.34	54.22	133.35	72.26	152.18	94.34	130.08	79.77	87.78	N/A
uc002ywv.1	upstream	KCNJ15	NonCGI	3920855	15765	2.51	5.32	15.39	10.93	122.81	21.4	14.52	52.38	16.05	11.77	0.04	8.63	kidney;pancreas
uc002ywx.1	downstream	KCNJ15	NonCGI	3920865	N/A	3.65	1.46	9.25	7.89	39.17	5	1.63	17.95	2.98	11.01	3.04	14.65	kidney
uc002yxs.1	upstream	WRB	CGI	3921393	7427	4.65	30.1	115.12	46.18	28.42	66.55	113.09	72.34	31.83	72	109.55	58.7	N/A
uc002yxt.1	downstream	WRB	NonCGI	3921397	N/A	4.44	17.5	43.82	29.86	14.18	21.9	3.57	27.82	16.28	50.54	41.78	12.54	N/A
uc002yxz.1	upstream	SH3BGR	CGI	3921443	5983	5.27	15.21	55.35	19.32	23.62	25.36	34.01	13.23	27.63	38.1	42.43	21.72	N/A
uc002yya.1	downstream	SH3BGR	NonCGI	3921449	N/A	2.7	7.4	6.52	64.1	12.12	4	57.98	4.31	16.75	3.34	0.95	56.48	heart;muscle;thyroid
uc002yzh.1	upstream	MX1	CGI	3922103	5712	5.2	7.54	20.23	8.47	7.63	15.31	8.75	0.63	5.52	10.2	17.41	7.91	cerebellum
uc002yzi.1	downstream	MX1	CGI	3922114	N/A	3.76	1.98	38.34	10.9	12.97	36.36	24.53	28.82	0.02	60.59	22.36	32.86	spleen
uc002zbh.1	upstream	SLC37A1	CGI	3922665	3624	6.41	36.47	64.05	43.12	53.94	25.2	48.12	38.7	44.37	46.53	71.51	42.66	N/A
uc002zbi.1	downstream	SLC37A1	NonCGI	3922671	N/A	4.61	3.7	15.72	6.74	5.53	10.77	8.08	10.51	6.16	11.1	33.8	9.1	testes
uc002zei.1	upstream	AIRE	CGI	3923611	4385	5.88	114.72	140.08	126.49	93.8	250.92	98.85	161.22	131.8	118.1	188.58	177.24	N/A
uc002zej.1	downstream	AIRE	NonCGI	3923618	N/A	6	5.58	16.79	8.05	4.74	4.85	8.33	8.51	5.86	8.32	15.35	11.27	N/A
uc002zhg.1	upstream	COL18A1	CGI	3924145	50327	5.49	34.46	111.76	59.41	58.92	72.69	46.62	66.75	40.84	104.68	92	81.3	N/A
uc002zhi.1	downstream	COL18A1	NonCGI	3924154	N/A	4.89	154.96	480.55	223.41	141.9	319.72	287.78	417.37	148.98	394.91	466.3	270.38	N/A
uc002zji.1	upstream	PCNT	CGI	3924576	747	5.73	44.26	82.54	46.18	37.64	48.81	63.32	52.57	32.03	70.41	99.07	56.82	N/A
uc002zjj.1	downstream	PCNT	CGI	3924578	N/A	6.65	35.95	59.25	43.93	29.36	59.41	36.52	44.94	38.36	50.47	66.05	40.59	N/A
uc002zog.1	upstream	DGCR6	CGI	3936684	238	5.93	8.61	16.79	6.89	11.77	10.75	2.06	6.94	10.88	9.36	3.85	9.65	N/A
uc002zoh.1	downstream	DGCR6	CGI	3936687	N/A	6.79	259.52	281.33	262.44	177.6	368.22	263.34	327.73	239.52	379.79	242.41	349.44	N/A
uc002zvw.1	upstream	abParts	NonCGI	3938705	516178	1.66	21.57	14.24	5.2	3.64	5.54	0	5.02	7	168.6	9.71	10.46	spleen
uc002zwl.1	downstream	BC040190	NonCGI	3938949	N/A	6.32	31.23	72.05	47.8	42.51	56.08	31.07	60.92	32.42	40.15	56.12	46.56	N/A
uc003ado.1	upstream	KIAA1648	CGI	3941491	73527	3.4	0	38.72	3.22	3.94	6.13	9.89	5.14	4.65	14.24	30.83	4.71	cerebellum;testes
uc003adq.1	downstream	KIAA1648	NonCGI	3941516	N/A	6.81	21.12	27.94	15.66	13.1	21.3	14.71	30.13	17.47	25.35	24.18	24.37	N/A
uc003akh.1	upstream	LIMK2	CGI	3942839	36098	7.13	116.18	149.33	107.76	96.02	128.02	107.7	120.72	187.77	121.8	153.92	123.8	N/A
uc003akk.1	downstream	LIMK2	NonCGI	3942847	N/A	6.21	280.41	193.38	130.48	177.04	195.31	179.23	264.03	352.4	214.76	255.22	258.66	N/A
uc003amq.1	upstream	FBXO7	CGI	3943416	517	3.62	78.85	168.43	73.35	75.33	114.76	85.82	47.56	53.88	233.6	371.87	134.48	testes
uc003amt.1	downstream	FBXO7	CGI	3943417	N/A	7	987.99	898.94	791.52	659.35	949.21	612.65	1082.48	1178.63	992.32	966.49	1146.72	N/A
uc003ate.1	upstream	GGA1	CGI	3944781	544	4.32	13.13	64.76	27.15	17.04	26.15	30.94	22.12	10.26	28.94	71.62	37.25	testes;cerebellum
uc003atf.1	downstream	GGA1	CGI	3944784	N/A	6.56	61.14	127.63	78.18	65.4	99.58	96.45	75.46	66.75	106.18	113.36	77.61	N/A
uc003atq.1	upstream	TRIOBP	CGI	3944906	10667	3.87	14.45	57.75	5.51	14.05	11.24	19.07	12.59	51.97	52.73	52.54	25.67	cerebellum
uc003atr.1	downstream	TRIOBP	NonCGI	3944923	N/A	5.51	16.99	35.36	15.29	5.79	15.72	18.4	24.43	15.78	14.78	30.56	15.46	N/A
uc003azx.1	upstream	TEF	NonCGI	3946819	14504	3.27	40.35	378.32	65.75	85.25	97.96	72.81	70.84	20.03	109.85	158.16	95.19	cerebellum
uc003azy.1	downstream	TEF	CGI	3946829	N/A	7.75	319.41	462.65	410.19	369.57	480.85	316.74	487.21	376.97	477.75	440.42	449.06	N/A
uc003bfr.1	upstream	NUP50	CGI	3948465	826	6.17	257.81	312.33	248.36	174.92	434.27	276.59	303.55	259.46	469.17	370.88	312.71	N/A
uc003bft.1	downstream	NUP50	CGI	3948466	N/A	3.93	24.32	70.85	26.95	32.7	42.71	29.16	22.12	32.07	37.96	138.65	37.44	testes
uc003bgr.1	upstream	RP4-695O20__B.5-005	CGI	3948899	32134	5.89	118.32	267.02	184.14	111.97	200.16	155.54	178.76	110.54	199.51	261.98	214.04	N/A
uc003bgt.1	downstream	AK023424	CGI	3948912	N/A	2.81	9.18	102.91	12.39	11.15	10.77	12.37	9.51	10.78	16.2	13.56	8.52	cerebellum
uc003bjq.1	upstream	TRABD	CGI	3950630	4673	7.08	69.15	85.75	69.94	63.26	95.46	65.41	86.71	83.95	72.93	121.68	70.78	N/A
uc003bju.1	downstream	TRABD	CGI	3950633	N/A	5.79	5.81	11.82	9.17	7.41	11.65	4.61	3.68	1.72	5.09	2.17	8.91	N/A
uc003bou.1	upstream	CHL1	CGI	2607570	677	4.94	15.11	34.91	15.78	10.82	11.75	14.77	6.78	5.1	13.56	29.86	17	cerebellum
uc003bow.1	downstream	CHL1	CGI	2607573	N/A	6.83	27.05	54.74	32.25	44.79	35.1	35.75	41.81	32.36	40.66	57.93	34.17	N/A
uc003bpb.1	upstream	CNTN4	CGI	2607925	1697	6.54	80.43	48.11	48.26	52.18	63.32	51.09	78.03	98.8	50	61.98	72.26	N/A
uc003bpc.1	downstream	CNTN4	NonCGI	2607930	N/A	1.86	3.45	245.87	5.07	12.61	15.35	13.48	29.75	17.61	10.79	32.63	40.56	cerebellum
uc003buw.1	upstream	FANCD2	CGI	2610242	70	7.22	1504.67	1969.84	1639.96	1188.29	2372.73	1477.51	1918.56	1543.03	1796.66	1512.53	1774.46	N/A
uc003buy.1	downstream	FANCD2	CGI	2610243	N/A	5.03	91.11	97.61	73.56	84.61	231.1	130.37	234.12	102.16	169.89	144.85	204.86	N/A
uc003bxa.1	upstream	TSEN2	CGI	2611130	83	5.13	83.58	197.53	91.98	81.38	211.2	181.66	110.64	77.69	225.12	168.97	180.04	N/A
uc003bxb.1	downstream	TSEN2	CGI	2611131	N/A	5.1	18.21	22.37	11.11	15.71	10.94	0.86	15.51	4.65	12.38	24.39	13.72	N/A
uc003bzc.1	upstream	FGD5	NonCGI	2612112	63006	2.69	96.17	23.27	39.28	78.82	49.76	25.77	15.03	51.84	349.85	59.17	101.77	spleen
uc003bzd.1	downstream	FGD5	NonCGI	2612128	N/A	6.35	6.5	18.32	17.35	12.56	7.46	8.86	14.67	10.59	18.62	17.91	11.83	N/A
uc003caq.1	upstream	GALNTL2	NonCGI	2612531	280587	4.3	0.05	15.44	2.27	0.52	2.2	1.73	0	0.02	0.18	2.62	1.08	cerebellum
uc003car.1	downstream	GALNTL2	NonCGI	2612572	N/A	1.85	679.63	162	22.79	14.3	77.27	927.03	70.66	198.85	266.11	40.48	1535.25	thyroid;muscle
uc003cbc.1	upstream	PLCL2	CGI	2612818	48019	6.6	66.17	147.92	77.55	77	90.26	103.29	100.89	76.41	116.02	93.94	119.56	N/A
uc003cbd.1	downstream	PLCL2	NonCGI	2612826	N/A	4.68	87.92	207.54	44.83	62.37	71.86	43.03	77.64	89.81	111.71	118.82	70.34	cerebellum
uc003cdp.1	upstream	LRRC3B	CGI	2614670	1858	6.27	78.98	191.13	113.25	166.24	119.68	155.37	125.79	102.17	137.61	201.35	150.35	N/A
uc003cdq.1	downstream	LRRC3B	CGI	2614674	N/A	3.34	0	31.3	0	15.34	6.25	5.92	2.45	0.75	2.55	8.77	0.01	cerebellum;kidney
uc003cky.1	upstream	TRAK1	NonCGI	2619139	58080	3.84	29.91	135.91	80.3	17.14	32.04	19.46	26.26	33.47	38.23	74.31	56.18	cerebellum
uc003ckz.1	downstream	DKFZp566C084	NonCGI	2619152	N/A	2.1	5.27	93.35	2.8	6.5	4.06	4.89	5.15	1.47	6.72	5.58	6.52	cerebellum
uc003cmi.1	upstream	ZNF662	CGI	2619526	264	6.89	30.49	42.31	42.9	32.88	68.45	38.81	43.49	43.58	47.29	53.48	54.11	N/A
uc003cmj.1	downstream	ZNF662	CGI	2619528	N/A	7.48	109.58	118.61	105.53	110	165.97	109.51	142.5	146.32	100.43	151.92	133.36	N/A
uc003cnb.1	upstream	C3orf23	CGI	2620019	391	4.6	9.84	51.41	26.13	12.5	37.45	29.07	15.2	11.18	22.64	25.38	8.62	cerebellum
uc003cnd.1	downstream	C3orf23	CGI	2620020	N/A	4.84	5.73	23.12	20.51	4.87	17.9	11.74	8.21	3.9	13.3	2.88	9.76	cerebellum
uc003cnx.1	upstream	KIF15	CGI	2620257	37426	5.94	38.7	40.52	29.59	30.95	44.1	32.06	42.02	45.13	66.06	79.3	45.68	N/A
uc003cny.1	downstream	KIF15	NonCGI	2620271	N/A	4.02	3.38	5.97	2.41	4.64	9.11	0.95	0	0.65	2.26	23.17	3.75	testes
uc003coh.1	upstream	EXOSC7	NonCGI	2620411	1014	5.01	1.14	8.27	7.33	0.01	3.93	4.34	1.5	5.47	0	9.77	0	testes;cerebellum
uc003coj.1	downstream	EXOSC7	CGI	2620413	N/A	4.92	327.41	661.51	255.48	228.24	359.88	312.74	262.58	211.87	688.17	508.85	429.05	N/A
uc003cqp.1	upstream	FLJ00341	CGI	2621117	8152	4.73	14.55	56.03	17.87	36.17	26.1	18.02	31.29	23.31	70.64	28.89	23.72	spleen
uc003cqq.1	downstream	KIAA0540	NonCGI	2621123	N/A	4.25	0	17.29	0.96	3.12	9.12	5.88	2.71	0	11.34	0.25	5.32	cerebellum;spleen
uc003cru.1	upstream	DHX30	CGI	2621452	21825	3.08	14.02	109.04	36.87	29.34	31.58	44.95	18.91	22.83	52.36	204.13	55.57	testes
uc003crv.1	downstream	DHX30	CGI	2621472	N/A	6.29	72.89	131.26	88.61	64.46	120.12	79.9	101.99	93.1	106.18	162.43	110.6	N/A
uc003cvn.1	upstream	C3orf60	NonCGI	2621951	710	5.48	15.61	54.09	27.68	22.14	45.58	22.9	37.97	19.93	28.68	50.84	34.94	N/A
uc003cvp.1	downstream	C3orf60	CGI	2621952	N/A	4.98	6.48	26.34	5.59	7.83	11.61	13.05	15.55	15.17	10.67	32.81	16.7	testes
uc003dau.1	upstream	HEMK1	CGI	2622860	326	6.75	14.16	27.24	19.6	13.88	11.82	13.15	14.44	13.35	13.04	21.59	20.01	N/A
uc003dav.1	downstream	HEMK1	CGI	2622863	N/A	5.43	89.73	151.94	60.74	46.14	72.12	72.82	56.73	42.59	91.67	85.85	88.11	N/A
uc003ded.1	upstream	NISCH	CGI	2623863	35468	9.35	7201.23	8987.71	7230.02	8247.29	9059.71	8247.91	8556.63	8199.57	8207.1	7605.19	8986.59	N/A
uc003deh.1	downstream	KIAA0975	NonCGI	2623907	N/A	4.58	37.2	168.33	47.23	34.19	66.89	50.74	83.25	44.22	76.36	90.26	63.69	cerebellum
uc003djj.1	upstream	FLNB	CGI	2625918	69856	4.59	129.28	129.68	39.53	122.33	200.22	26.75	172.93	100.13	206.27	121.32	124.91	N/A
uc003djl.1	downstream	FLNB	NonCGI	2625959	N/A	5.08	9.24	19.55	1.23	5.65	1.66	7.55	13.44	12.8	7.93	6	7.35	cerebellum
uc003dlp.1	upstream	SYNPR (CR936762)	CGI	2627258	165030	1.74	29.59	542.69	33.76	19.45	41.01	29.1	37.44	26.34	47.06	59.49	54.73	cerebellum
uc003dlq.1	downstream	SYNPR	NonCGI	2627265	N/A	2.19	5.29	80.01	0.11	7.31	7.27	2.04	4.55	0.01	5.95	3.54	7.45	cerebellum
uc003dnz.1	upstream	MITF	CGI	2628788	24329	5.64	476.87	434.29	501.94	267.2	676.21	660.81	672.53	374.45	892.58	547.77	768.47	N/A
uc003doa.1	downstream	MITF	NonCGI	2628794	N/A	5.88	26.33	22.79	23.32	12.79	19.49	46.94	18.92	16.54	18.21	22.36	24.59	muscle
uc003dsz.1	upstream	ST3GAL6	CGI	2633259	420	5.25	60.63	126.92	72.14	34.68	71.59	97.38	65.65	29.27	77.25	106.56	91.5	N/A
uc003dtc.1	downstream	ST3GAL6	CGI	2633261	N/A	7.05	120.44	181.61	108.33	109.89	163.26	121.73	145.9	114.08	127.87	144.37	90.25	N/A
uc003dtz.1	upstream	TMEM45A	CGI	2633692	26601	2.41	24.34	8.96	3.43	8.62	205.21	18.89	39.28	19.61	25.58	63.14	47.21	liver
uc003dua.1	downstream	TMEM45A	NonCGI	2633698	N/A	4.03	4.37	5.92	0.29	3.03	27.3	1.21	2.83	11.86	3.62	10.42	8.04	liver
uc003duh.1	upstream	TFG	CGI	2633774	226	6.52	10.3	10.74	13.3	8.44	9.74	3.82	17.2	11.25	8.65	13.63	16.03	N/A
uc003dui.1	downstream	TFG	CGI	2633775	N/A	6.4	36.64	62.2	34.88	29.22	37.7	36.25	36.68	36.75	54.83	66.32	45.28	N/A
uc003dxd.1	upstream	DZIP3	CGI	2635265	318	1.97	16.67	193.8	56.39	28.89	12.74	40.51	16.53	13.21	49.79	403.88	44.22	testes;cerebellum
uc003dxe.1	downstream	DZIP3	NonCGI	2635267	N/A	2.24	13.26	165.69	11.99	14.72	12.3	12	9.52	6.81	15.72	62.58	13.04	cerebellum;testes
uc003dyq.1	upstream	C3orf52	CGI	2636063	25062	5.41	10.91	19.08	9.38	11.42	12.94	14.04	21.46	11.01	4.14	21.28	3.46	N/A
uc003dyr.1	downstream	TTMP	NonCGI	2636075	N/A	3.74	16.26	26.45	8.86	9.51	5.28	11.92	57.66	13.03	10.72	49.33	15.32	pancreas;testes
uc003ede.1	upstream	C3orf15	CGI	2638125	44613	6.04	39.78	100.71	64	54.72	91.95	64.28	59.6	36.55	57.67	76.05	57.56	N/A
uc003edg.1	downstream	aat-1	NonCGI	2638159	N/A	6.01	4.85	3.76	1.77	0.27	0.01	1.59	1.78	5.95	0.01	4.05	0.65	prostate;breast
uc003edj.1	upstream	NR1I2	NonCGI	2638184	2226	4.93	23.97	22.73	9.43	15.45	54.16	10.73	24.68	21.49	18.32	23.9	14.74	liver
uc003edk.1	downstream	NR1I2	NonCGI	2638186	N/A	3.79	22.79	84.6	33.82	38.33	156.87	48.7	26.92	15.94	38.54	66	58.56	liver
uc003eet.1	upstream	CD86	NonCGI	2638790	22529	3.4	14.03	21.89	8.14	1.5	21.05	15.45	8.95	18.21	82.12	23.84	15.51	spleen
uc003eeu.1	downstream	CD86	NonCGI	2638798	N/A	4.13	12.72	11.91	12.64	5.91	12.44	10.99	2.46	3.81	44.02	16.01	11.11	spleen
uc003efn.1	upstream	PARP15	CGI	2638991	16896	5.64	23.49	16.5	28.57	22.21	39.01	15.69	25.32	33.83	56.1	28.74	34.98	N/A
uc003efo.1	downstream	PARP15	NonCGI	2638995	N/A	3.5	2.94	2.58	3.11	3.35	2.69	0.7	3.18	1.5	30.68	2.57	2.68	spleen
uc003ejy.1	upstream	DKFZp779E2271	CGI	2640999	7586	4.5	8.83	41.62	14.02	11.54	20.5	4.02	22.3	11.13	13.66	34.48	11.81	cerebellum
uc003ejz.1	downstream	KLHDC6	NonCGI	2641004	N/A	2.19	8.39	148.37	208.43	11.81	3.22	83.58	12.56	13.04	2.75	36.88	60.19	heart;cerebellum
uc003emu.1	upstream	H1FOO	NonCGI	2641796	5172	4.42	56.5	215.4	68.2	52.39	135.49	86.83	98.66	49.94	185.88	184.48	118.5	N/A
uc003emv.1	downstream	H1FOO	NonCGI	2641799	N/A	4.22	58.39	223.77	54.33	50.95	79.42	63.04	141.96	38.68	95.96	147.1	77.61	cerebellum
uc003eph.1	upstream	TMEM108	CGI	2642997	86418	5.4	52.02	111.64	43.03	39.85	61.39	75.78	67.78	41.44	103.49	106.83	83.18	N/A
uc003epj.1	downstream	TMEM108	NonCGI	2643018	N/A	4.86	6.02	25.57	7.48	8.22	10.98	4.62	0.6	6.13	8.79	11.02	13.29	cerebellum
uc003eqm.1	upstream	CEP63	CGI	2643534	322	6.25	23.71	28.43	25.54	20.94	32.92	32.76	30.72	34.31	40.11	59.38	36.92	N/A
uc003eqn.1	downstream	CEP63	CGI	2643535	N/A	4.68	4.61	18.54	0.48	0.43	7	8.18	9.26	5.74	6.68	2.18	13.93	cerebellum
uc003ero.1	upstream	CLDN18	NonCGI	2644423	11348	7.35	34.9	53.5	41.02	37.34	43.38	36.52	58.47	38.89	32.63	52.08	49.37	N/A
uc003erp.1	downstream	CLDN18	CGI	2644427	N/A	5.19	45.41	166.16	81.12	43.88	119.03	113.69	87.51	59.5	115.3	122.69	124.34	N/A
uc003eso.1	upstream	FAIM	CGI	2644708	377	5.23	13.33	39.95	10.1	12.46	14.56	9.18	15.69	10.09	17.65	23.57	19.41	cerebellum
uc003ess.1	downstream	FAIM	CGI	2644709	N/A	6.46	22.78	24.92	26.16	36.95	35.77	27.36	21.99	37.52	53.33	38.44	37.01	N/A
uc003etw.1	upstream	ZBTB38	NonCGI	2645494	78605	6.55	8	11.63	4.51	15.94	15.64	7.16	9.61	10.78	8.4	14.62	11.1	N/A
uc003ety.1	downstream	ZBTB38	CGI	2645544	N/A	6.95	131.5	81.45	85.98	103.97	94.65	71.14	117.66	137.68	88.52	118.83	124.46	N/A
uc003euz.1	upstream	PLS1	NonCGI	2645911	33395	7.2	0	2.73	0.52	1.33	0.98	2.46	1.36	0.03	0.15	3.07	0	testes;cerebellum;muscle
uc003eva.1	downstream	PLS1	NonCGI	2645921	N/A	3	4.94	24.03	7.26	7.6	15.15	12.71	19.24	7.85	7.4	89.89	16.19	testes
uc003ezh.1	upstream	MBNL1	CGI	2648146	30942	4.43	94.34	103.33	93.06	41.15	62.74	165.76	47.19	79.26	231.45	87.68	144.35	spleen
uc003ezk.1	downstream	KIAA0428	NonCGI	2648159	N/A	3.57	48.81	312.87	174.76	101.09	70.98	351.65	54.41	56.43	87.8	204.87	172.2	muscle;cerebellum
uc003fab.1	upstream	MME	CGI	2648678	269	5.47	21.27	52.4	29.22	30.3	29.06	32.14	19.86	6.77	30.03	36.26	25.84	N/A
uc003fac.1	downstream	MME	CGI	2648679	N/A	7.4	33.64	37.06	20.97	38.47	24.83	35.68	22.69	26.27	30.85	31.55	35.31	N/A
uc003far.1	upstream	KCNAB1	NonCGI	2648993	22403	3.93	8.59	40.4	3.13	4.27	9.5	6.52	13.1	7.04	7.01	2.97	11.88	cerebellum
uc003fas.1	downstream	KCNAB1	NonCGI	2648997	N/A	5.27	33.67	45.28	21.08	21.16	26.49	37.16	19.1	24.32	13.08	28.56	59.17	N/A
uc003fav.1	upstream	TIPARP (PARP7)	CGI	2649134	336	8.3	1052.03	1651.81	1336.83	1227.16	1353.44	1324.58	1330	1292.48	1613.87	1283.34	1451.59	N/A
uc003faw.1	downstream	TIPARP	CGI	2649137	N/A	6.04	34.57	24.6	22.12	10.46	29.21	16.1	28.1	25.75	14.43	24.38	35.75	N/A
uc003fcq.1	upstream	SCHIP1	NonCGI	2649825	204427	6.94	71.55	78.35	72.16	55.9	90.55	74.41	121.48	78.56	60.55	90.35	89.14	N/A
uc003fct.1	downstream	SCHIP1	NonCGI	2649869	N/A	3.88	2.9	44.23	1.83	11.24	15.76	13.96	3.19	8.2	10.65	15.93	10.27	cerebellum
uc003fgx.1	upstream	CLDN11	CGI	2652029	2363	1.12	118.56	168.22	36.79	40.1	68.02	27.64	56.34	95.82	49.3	1673.89	49.21	testes
uc003fgy.1	downstream	CLDN11	NonCGI	2652031	N/A	3.5	19.11	51.88	22.38	13.68	15.13	10.21	14.71	21.47	38.65	105.41	22.63	testes
uc003fir.1	upstream	AJ607399	NonCGI	2653044	2414	5.54	0	5.54	3.85	4.49	1.04	0.02	1.3	0	7.71	1.17	2.26	spleen;cerebellum
uc003fis.1	downstream	AJ607401	CGI	2653048	N/A	4.95	25.78	24.97	8.69	16.98	24.63	3.55	34.75	13.74	32.29	35.37	18.46	N/A
uc003fit.1	upstream	NAALADL2	NonCGI	2653118	4505	5.39	11.05	17.99	3.9	25.49	8.51	7.62	9.94	16.66	8.07	14.66	8.03	kidney
uc003fiu.1	downstream	NAALADL2	NonCGI	2653121	N/A	5.91	4.39	7.18	0	7.23	1.3	4.33	4.1	6.56	0.64	5.43	2.41	N/A
uc003fjd.1	upstream	KCNMB2	NonCGI	2653674	22394	5.44	10.49	24.95	21.86	7.49	6.08	5.72	13.03	16.23	11.29	10.54	9.26	cerebellum
uc003fjf.1	downstream	KCNMB2	NonCGI	2653681	N/A	7.95	117.51	133.66	104.21	117.46	127.77	100.37	162.72	123.34	131.54	154.63	125.91	N/A
uc003fjq.1	upstream	ZNF639	CGI	2653903	732	5.05	33.92	88.68	27.91	32.89	89.23	49.9	25.23	35.94	54.68	61.17	55.21	N/A
uc003fjr.1	downstream	ZNF639	CGI	2653904	N/A	5.47	4.49	25.61	17.26	7.47	13.79	23.46	17.12	11.7	18.38	15.53	7.27	N/A
uc003fkv.1	upstream	BC041898	NonCGI	2654486	46825	3.97	21.54	41.73	35.13	24.56	22.78	24.93	26.7	17.02	13.44	107.58	34.09	testes
uc003fkw.1	downstream	AK022826	NonCGI	2654489	N/A	4.88	2.89	13.15	1.72	2.82	2.48	2.02	2.67	0	0	3.15	8.72	cerebellum;thyroid
uc003fph.1	upstream	LZK	NonCGI	2656162	34268	3.27	9.71	47.53	5.02	47.86	70.56	6.7	39.62	12.26	4.57	18.09	9.2	liver
uc003fpi.1	downstream	MAP3K13	NonCGI	2656164	N/A	5.37	0.01	16.28	4.62	11.51	8.72	5.49	6.83	4.94	6.89	6.14	12.66	cerebellum
uc003frx.1	upstream	TP73L	NonCGI	2657668	158271	1.2	20.38	17.3	0.12	10.72	12.14	528.22	8.96	19.73	13.98	18.69	200.16	muscle;thyroid
uc003fsb.1	downstream	TP73L	NonCGI	2657683	N/A	5.66	7.83	5.15	7.89	5.37	3.64	6.31	1.97	18.19	8.06	8.94	8.52	prostate
uc003fyr.1	upstream	RPL35A	NonCGI	2660015	43	3.2	9.51	26.61	12.87	0.01	3.45	0.01	0.1	0	3.3	23.79	0	cerebellum;testes
uc003fys.1	downstream	RPL35A	NonCGI	2660016	N/A	7.36	135.31	159.78	141.14	79.82	157.48	117.27	144.67	124.14	125.62	162.75	137.61	N/A
uc003fzt.1	upstream	ZNF718	CGI	2713790	71175	3.42	34.51	194.57	32.17	24.4	23.77	49.1	56.78	29.12	90.57	144.24	63.36	cerebellum;testes
uc003fzw.1	downstream	ZNF718	CGI	2713842	N/A	4.98	23.2	86.52	31.58	29.56	28.11	23.68	26.43	30.43	44.94	57.11	36.28	cerebellum
uc003gfb.1	upstream	RNF4	CGI	2715444	376	5.67	106.97	319.3	165.66	219.52	196.32	237.86	180.28	114.09	270.95	252.45	282.02	N/A
uc003gfc.1	downstream	RNF4	CGI	2715446	N/A	4.79	7.88	38.5	16.26	11.18	16.98	10.87	13.08	10.07	14.59	22.9	3.67	cerebellum
uc003gkx.1	upstream	FLJ00164	NonCGI	2717607	29784	3.98	13.05	24.3	0.18	8.97	27.53	14.22	9.22	0.01	31.94	27.12	8.14	spleen
uc003gky.1	downstream	FLJ00164	NonCGI	2717644	N/A	6.49	56.04	98.07	49.71	39.61	69.02	51.03	73.08	52.02	76.23	71.44	77.23	N/A
uc003gno.1	upstream	C1QTNF7	NonCGI	2719442	88056	3.82	8.13	10.22	5.18	26.85	5.59	9.12	1.27	31.69	40.48	15.04	8.29	spleen;prostate
uc003gnp.1	downstream	C1QTNF7	NonCGI	2719450	N/A	6.08	3.28	2.42	4.4	0	0.01	3.57	6.7	0.7	3.85	0.66	3.55	pancreas
uc003goe.1	upstream	BC048993	CGI	2719594	54	2.73	16.45	35.56	22.31	12.04	22.05	30.59	18.84	1.61	104.44	146.11	20.33	testes;spleen
uc003gof.1	downstream	G36472	CGI	2719595	N/A	4.18	77.86	343.9	70.26	107.27	116.71	116.42	171.73	65.99	189.62	284.37	148.82	cerebellum
uc003gpu.1	upstream	C4orf28	NonCGI	2720735	4137	5.6	6.63	32.87	13.33	13.01	12.59	15.1	11.48	14.01	12.27	20.77	22.93	cerebellum
uc003gpw.1	downstream	C4orf28 (CR593547)	CGI	2720737	N/A	2.22	18.83	81.77	13.07	28.05	15.54	18.87	16.92	17.41	45.6	262.8	26.73	testes
uc003grx.1	upstream	RBPJ	CGI	2722202	1116	5.91	38.23	58.92	29.6	21.06	45.08	29.73	58.95	29.96	52.8	58.79	41.76	N/A
uc003gsa.1	downstream	RBPJ (IGKJRB)	CGI	2722209	N/A	8.92	866.68	1058.39	871.15	754.64	905.81	821.45	840.52	847.03	930.84	759.16	816.51	N/A
uc003gss.1	upstream	BC037904	CGI	2723392	12402	7.92	11.41	15.92	9.59	14.12	10.82	9.02	14.73	14.1	15.92	13.86	15.77	N/A
uc003gst.1	downstream	BC030111	NonCGI	2723398	N/A	7.08	21.27	25.68	16.99	14.4	12.6	18.1	14.74	21.23	20.67	23.98	27.09	N/A
uc003gsu.1	upstream	AK131492	NonCGI	2723408	51874	4.42	23.27	46.59	20.77	2.04	14.35	23.78	16.65	4.16	28.1	35.21	25.68	cerebellum
uc003gsv.1	downstream	AK094684	NonCGI	2723431	N/A	5.85	2.25	2.33	0.01	2.96	3.25	3.52	3.57	3.54	1.2	6.18	10.08	thyroid
uc003gtb.1	upstream	TBC1D1	CGI	2723760	228855	7.24	223.03	222.67	223	231.7	202.85	303.75	354.01	212.69	197.69	251.16	245.06	N/A
uc003gtd.1	downstream	KIAA1108	NonCGI	2723893	N/A	5.76	2.46	10.71	2.16	10.75	4.14	10.19	6.08	5.69	11.66	3.07	6.16	N/A
uc003gvw.1	upstream	DKFZP686A01247	CGI	2725063	25016	7.15	216.22	358.93	308.83	321.41	321.12	287.59	302.55	206.03	359.03	305.43	401.96	N/A
uc003gvy.1	downstream	DKFZP686A01247	NonCGI	2725078	N/A	4.06	13.42	48.61	8.85	11.74	7.9	4.92	10.26	9.52	11.37	5.87	13.32	cerebellum
uc003haa.1	upstream	DKFZp586K0717	CGI	2727229	851584	7.36	505.91	621.3	475.87	507.35	555.2	368.6	615.5	441.42	579.42	584.78	708.66	N/A
uc003han.1	downstream	PDGFRA	NonCGI	2727350	N/A	2.92	264.03	65.97	152.64	43.71	272.98	168.22	176.85	217.28	1024.02	203.07	364.1	spleen
uc003hgy.1	upstream	AFP	NonCGI	2731231	5078	5.84	0.01	4.31	4.09	0	3.81	0.33	1.93	4.69	1.55	7.72	3.17	testes
uc003hgz.1	downstream	AFP	NonCGI	2731234	N/A	5.3	6.38	16.63	7.34	4.09	8.78	0.6	9.87	3.03	5.35	9.7	3.4	cerebellum
uc003hjk.1	upstream	ART3	NonCGI	2731929	63506	1.74	14.5	54.83	18.99	14.62	43.59	23.81	21.41	13.65	52.41	419.12	39.47	testes
uc003hjo.1	downstream	ART3	NonCGI	2731935	N/A	1.62	3.85	28.14	99.8	3.63	4.79	229.43	3.18	6.51	0	0.88	97.11	muscle;heart;thyroid
uc003hjv.1	upstream	AK124936	CGI	2731987	37681	5.02	4.63	12.35	0.01	3.49	3.78	3.59	5.51	2.9	0	9.17	11.17	cerebellum;thyroid
uc003hjy.1	downstream	GENX-3414	CGI	2731993	N/A	7.29	38.08	44	29.3	32.24	35.22	25.62	49.17	39.13	36.03	36.33	50.48	N/A
uc003hke.1	upstream	SHROOM3	NonCGI	2732070	280901	5.05	10.67	31.25	10.3	16.44	13.13	6.85	8.48	9.27	10.79	29.92	15.75	cerebellum;testes
uc003hkf.1	downstream	SHROOM3	NonCGI	2732129	N/A	4.07	3.61	39.8	6.35	14.96	14.05	3.06	15.64	11.95	34.03	8.56	11.6	cerebellum;spleen
uc003hpk.1	upstream	ARHGAP24	NonCGI	2734422	303567	3.88	8.23	14.36	11.16	0.88	0.56	2.46	11.62	9.71	33.87	3.35	7.08	spleen
uc003hpl.1	downstream	ARHGAP24	NonCGI	2734477	N/A	4.66	17.98	0.58	9.44	10.84	5.88	5.82	2.81	6.84	21.25	3.69	13.37	spleen;breast
uc003hsu.1	upstream	MGC48628	CGI	2735818	107498	4.99	179.33	484.15	134.33	167.91	243.52	146.85	197.33	150.01	262.48	311.9	238.72	cerebellum
uc003hsw.1	downstream	MGC48628	NonCGI	2735828	N/A	3.93	14.36	70.05	14.84	29.86	13.23	6.85	18.96	8.38	15.93	31.6	16.14	cerebellum
uc003htb.1	upstream	SMARCAD1	CGI	2736260	436	4.44	20.41	87.42	17.82	20.74	33.7	23.1	27.98	23.04	47.79	57.47	26.08	cerebellum
uc003htd.1	downstream	SMARCAD1	CGI	2736263	N/A	3.96	19.71	132.64	26.55	28.25	49.27	40.64	17.02	32.39	77.52	68.19	43.97	cerebellum
uc003huf.1	upstream	METAP1	CGI	2737074	27041	4.98	83.58	181.49	231.68	81.05	162.21	167.76	98.04	94.89	246.77	266.42	145.6	N/A
uc003hug.1	downstream	METAP1	NonCGI	2737079	N/A	4.45	3.1	18.49	1.6	5.85	8.35	2.74	6.1	1.46	10.49	21.46	8.21	testes;cerebellum
uc003hvx.1	upstream	BANK1	NonCGI	2737595	370778	6.49	7.12	4.59	7.39	4.87	3.47	4.79	7	1.07	1.22	2.81	3.48	N/A
uc003hvy.1	downstream	BANK1	CGI	2737621	N/A	3.4	50.68	134.92	55.9	42.55	69.16	57.12	96.52	37.63	329.17	110.41	69.64	spleen
uc003hxx.1	upstream	GSTCD	CGI	2738316	2026	5.16	31.23	92.82	34.92	28.24	69.39	27.8	39.25	31.53	58.22	60.2	46.83	N/A
uc003hxz.1	downstream	GSTCD	NonCGI	2738318	N/A	7.5	3.18	4.79	2.36	2.86	5.42	3.73	2.87	3.57	4.66	0.54	4.66	N/A
uc003hyg.1	upstream	SCYE1	NonCGI	2738472	822	5.03	17.61	31.03	21.36	9.91	53.35	21.32	23.04	8.61	23.79	30.72	25.75	liver
uc003hyh.1	downstream	SCYE1	NonCGI	2738475	N/A	4.22	44.08	236.87	67.88	67.14	81.25	120.09	58.99	41.59	123.86	167.46	96.78	cerebellum
uc003hyl.1	upstream	SGMS2	CGI	2738665	68611	5.69	19.5	55.91	42.54	21.33	45.14	31.25	24.6	28.66	44.16	55.78	49.19	N/A
uc003hyn.1	downstream	SGMS2	NonCGI	2738680	N/A	6.56	3.85	1.75	2.99	2.19	3.07	0.2	3.48	1.54	0.01	5.41	5.17	testes
uc003hyq.1	upstream	HADH	CGI	2738726	14851	3.18	78.63	89.89	508.59	89.53	321.84	361.57	53.35	48.29	119.68	192.31	129.38	heart
uc003hyr.1	downstream	HADHSC	NonCGI	2738739	N/A	5.16	14.14	28.28	7.8	39.52	15.32	19.01	17.55	10.46	18.5	36.08	22.62	N/A
uc003iaz.1	upstream	LARP7	CGI	2740006	492	4.86	10.82	35.8	53.19	30.26	35.64	31.04	13.26	12.6	48.62	46.84	22.8	N/A
uc003ibb.1	downstream	LARP7	CGI	2740007	N/A	4.15	15.67	78.88	51.99	22.43	29.23	32.72	12.32	19.78	79.62	67.22	33.47	N/A
uc003ibd.1	upstream	ANK2	NonCGI	2740089	231631	4.73	8.54	39.63	9.09	7.99	9.51	7.76	7.79	12.94	13.08	17.43	15.03	cerebellum
uc003ibf.1	downstream	ANK2	NonCGI	2740117	N/A	0.8	8.99	491.79	9.08	3.01	4.11	0	0.03	5.27	3.86	79.26	6.61	cerebellum
uc003ieo.1	upstream	Tenr	NonCGI	2742010	481	2.64	3.89	6.99	6.25	6.25	7.21	9.57	10.85	2.86	6.58	77.16	5.15	testes
uc003iep.1	downstream	Tenr	CGI	2742013	N/A	3.94	16.08	17.24	10.42	15.24	17.2	17.86	23.17	16.61	23.34	80.16	13.4	testes
uc003ifa.1	upstream	SPRY1	NonCGI	2742233	2727	5.61	4.68	14.06	8.32	12.22	14.6	8.38	0.08	7.67	6.05	11.65	10.3	N/A
uc003ifb.1	downstream	SPRY1	NonCGI	2742248	N/A	2.5	37.99	55.38	16.28	19.09	33.71	18.42	274.88	18.14	44.08	36.09	59.18	pancreas
uc003ikc.1	upstream	SMAD1	CGI	2746121	1006	5.06	17.09	56.56	30.42	8.85	33.43	24.1	38.44	15.16	40.29	42.23	29.34	N/A
uc003ikd.1	downstream	SMAD1	CGI	2746125	N/A	3.77	20.84	73.84	11.86	15.95	17.84	9.16	16.69	14.32	26.49	42.51	5.47	cerebellum
uc003ing.1	upstream	TRIM2	CGI	2748063	51348	4.67	0	12.1	0.02	3.18	3.83	0	0	0	2.04	3.18	0.03	cerebellum
uc003inh.1	downstream	TRIM2	NonCGI	2748069	N/A	4.1	31.58	189.66	32.24	94.62	52.65	60.2	60.77	26.79	91.25	89.3	64.9	cerebellum
uc003ioo.1	upstream	MGC27016	CGI	2748647	157	5.83	23.56	46.16	22.45	21.06	45.79	30.03	29.49	16.52	41.01	48.52	32.8	N/A
uc003iop.1	downstream	MGC27016	CGI	2748671	N/A	7.07	447.77	281.62	331.56	331.2	453.03	410.07	466.75	556.1	381.73	437.53	505.99	N/A
uc003ipu.1	upstream	AK096792	NonCGI	2749386	4055	5.3	0	10.07	2.03	0.07	0	3.54	1.43	3.29	0.38	2.29	3.03	cerebellum
uc003ipv.1	downstream	AK126266	NonCGI	2749390	N/A	5.47	11.43	25.66	9.42	6.54	13.61	5.69	10.63	13.27	16.38	24.25	10.26	N/A
uc003iru.1	upstream	PALLD	NonCGI	2751068	134589	1.05	3.47	0	414.1	1.52	1.91	56.97	1.63	25	0.21	0.07	85.14	heart
uc003irv.1	downstream	PALLD	CGI	2751099	N/A	7.24	10.14	21.12	19.14	21.13	16.07	17.42	14.41	11.94	13.01	21.28	18.03	N/A
uc003isi.1	upstream	CLCN3	CGI	2751391	39491	3.76	47.67	371.3	73.01	95.36	132.91	140.37	114.26	43.87	203.99	229.23	95.32	cerebellum
uc003isj.1	downstream	CLCN3	NonCGI	2751405	N/A	2.75	43.8	353.27	122.41	27.55	52.4	44.34	71.15	28.89	72.6	260.74	44.16	cerebellum;testes
uc003ivk.1	upstream	WWC2	NonCGI	2753755	9901	3.67	39.51	42.05	71.99	71.78	134.41	17.25	45.93	32.06	68.03	208.33	73.45	testes
uc003ivl.1	downstream	BOMB	NonCGI	2753758	N/A	6.15	22.2	41.76	23.67	42.72	35.22	35.05	22.05	15.88	19.38	34.61	29.39	N/A
uc003ixs.1	upstream	BC127739	NonCGI	2754705	2601	3.63	7.37	21.93	18.53	12.34	19.29	10.58	17.42	11.07	16.8	81.85	16.41	testes
uc003ixt.1	downstream	AY947525	NonCGI	2754706	N/A	3.85	4.69	15.53	7.02	7.31	10.19	5.55	0.78	7.97	6.03	39.64	5.69	testes
uc003izo.1	upstream	AY494056	NonCGI	2755655	54845	5.21	4.42	8.19	0	1.21	0	0.8	0.01	0.8	3.79	5.87	0.04	cerebellum;testes
uc003izp.1	downstream	AK095968	NonCGI	2755666	N/A	6.81	2.82	0	0	4.08	1.06	2.04	0.01	0	1.88	0.54	1.87	kidney;breast
uc003jir.1	upstream	RAI14	CGI	2806092	28105	7.67	254.91	341.85	202.88	249.14	287.38	218.38	302.43	279.36	314.24	270.24	325.88	N/A
uc003jit.1	downstream	RAI14	NonCGI	2806110	N/A	5.77	7.23	28.18	13.93	10.59	13.9	18.39	17.1	12.8	11.79	28.56	17.41	N/A
uc003joe.1	upstream	NNT	CGI	2808443	438	2.26	6.51	17.18	186.56	44.13	82.48	14.9	8.66	8.66	12.46	18.39	16.15	heart;liver
uc003jof.1	downstream	NNT	CGI	2808445	N/A	7.27	29.71	48.29	32.84	34.3	37.46	37.07	30.43	21.29	38.43	41.08	29.42	N/A
uc003jtb.1	upstream	IPO11	CGI	2811746	8717	4.72	2.01	15.53	0.18	5.3	9.08	4.21	1.29	5.22	4.24	15.54	7.08	testes;cerebellum
uc003jtc.1	downstream	IPO11	CGI	2811749	N/A	5.39	17.06	36.5	28.97	19.21	26.41	32.95	25.16	17.81	24.02	63.43	28.26	testes
uc003jun.1	upstream	SFRS12	CGI	2812545	578	5.32	121.86	330.94	167.3	123.12	284.06	216.27	189.1	140.04	340.99	296.9	248.78	N/A
uc003juo.1	downstream	SFRS12	CGI	2812546	N/A	2.48	47.73	221.82	25.81	30.88	78.94	7.01	35.22	15.47	68.48	261.18	23.54	testes;cerebellum
uc003jwu.1	upstream	OCLN	CGI	2813591	499	5.58	2.49	3.91	0	1.66	0	2.1	0.91	6.49	4.24	7.35	0	testes;prostate
uc003jwv.1	downstream	OCLN	CGI	2813617	N/A	7.07	103.72	146.56	94.19	110.47	161.45	116.49	167.43	117.57	127.05	136.2	172	N/A
uc003kcf.1	upstream	TNPO1	CGI	2815045	31522	3.57	23.25	51.19	26.39	13.29	20.23	31.29	0	12.16	38.65	96.2	32.3	testes
uc003kcg.1	downstream	TNPO1	CGI	2815050	N/A	4.54	29.06	78.83	40.79	24.01	72.68	53.85	44	26	94.98	114.91	44.42	testes
uc003kdd.1	upstream	HEXB	CGI	2815799	45163	7.7	27.64	34.33	22.84	23.82	20.08	26.44	22.98	27.64	24.13	26.03	36.65	N/A
uc003kde.1	downstream	HEXB	CGI	2815808	N/A	6.66	1307.69	1200.19	822.01	1099.49	1207.96	949.06	1770.94	1689.77	1165.82	1242.58	1485.43	N/A
uc003kjt.1	upstream	KIAA0686	CGI	2819781	340462	5.25	38.26	97.63	28.99	27.3	74.71	41.99	50.21	32.06	62.95	52.31	51.5	N/A
uc003kjx.1	downstream	KIAA0686	NonCGI	2819916	N/A	6.72	3.81	3.27	2.08	2.15	0	0	3.78	0.68	0.27	3.4	2.75	N/A
uc003kog.1	upstream	C5orf30	CGI	2822493	683	5.69	63.03	162.15	76.46	55.57	109.33	79.83	81.13	68.17	123.79	117.56	82.32	N/A
uc003koh.1	downstream	C5orf30	CGI	2822494	N/A	5.03	12.3	14.33	7.89	2.85	6.9	0.66	12.89	3.56	4.64	16.33	13.14	N/A
uc003kop.1	upstream	FER	NonCGI	2823327	1147	5.99	10.53	15.75	18.1	7.84	13.84	12.82	8.69	8.47	21.95	24.87	16.64	N/A
uc003koq.1	downstream	FER	CGI	2823328	N/A	4.86	100.47	291.91	85.66	100.14	97.57	80.48	97.82	98.29	167.13	164.78	119.82	cerebellum
uc003ksj.1	upstream	HSD17B4	CGI	2825735	223	3.83	102.33	244.16	157.51	104.49	598.55	141.27	147.7	90.16	272.02	173.83	195.74	liver
uc003ksk.1	downstream	HSD17B4	NonCGI	2825736	N/A	4.74	6.15	43.26	10.41	13.79	26.28	9.66	12.35	11.32	25.25	22.35	16.19	cerebellum
uc003ksq.1	upstream	PRR16	CGI	2825915	152764	5.21	38.59	99.69	53.19	31.65	68.55	31.41	63.7	38.27	100.68	71.34	68.03	N/A
uc003ksr.1	downstream	PRR16	NonCGI	2825929	N/A	5.64	5.29	12.43	2.81	7.05	7.42	1.42	6.75	1.73	1.33	6.89	6.38	cerebellum
uc003kul.1	upstream	CTXN3	NonCGI	2827425	4005	5.33	1.17	7.94	7.96	5.77	4.8	12.35	0	3.15	3.65	7.42	1.78	muscle
uc003kum.1	downstream	KABE	NonCGI	2827426	N/A	1.74	4.12	11.52	5.38	148.53	14.09	7.22	0.84	7.45	8.87	5.04	6.69	kidney
uc003kzx.1	upstream	C5orf24	NonCGI	2829543	338	3.51	15.82	92.98	12.16	11	16.33	12.19	16.79	10.24	27.95	33.37	21.95	cerebellum
uc003kzy.1	downstream	C5orf24	CGI	2829544	N/A	5.68	13.87	30.49	11.39	14.42	20.38	16.59	13.66	30.5	21.32	37.76	23.64	N/A
uc003ldi.1	upstream	CTNNA1	CGI	2830955	122235	5.57	39.09	39.61	79.29	34.03	61.24	41.09	42.4	36.62	83.94	83.44	68.73	N/A
uc003ldl.1	downstream	CTNNA1	NonCGI	2830997	N/A	2.9	16.21	81.49	3.75	9.54	6.67	7.57	9.36	7.94	5.86	18.3	9.82	cerebellum
uc003led.1	upstream	PAIP2	CGI	2831210	612	4.47	10.07	34.95	12.9	10.54	17.47	12.16	9.41	5.83	36.89	32.28	10.29	spleen
uc003lee.1	downstream	PAIP2	CGI	2831214	N/A	2.28	17.55	195.7	10.09	26.83	23.29	22.34	39.34	35.64	24.2	239.11	24.49	testes;cerebellum
uc003lha.1	upstream	PCDHA1	CGI	2832117	8568	3.81	16.38	91.85	29.5	18.47	36.69	19.03	18.67	3.43	37.16	59.45	29.75	cerebellum
uc003lhd.1	downstream	PCDHA2	CGI	2832127	N/A	6.6	112.06	125.11	68.85	63.87	120.39	90.2	127.36	108.87	124.83	123.4	145.57	N/A
uc003lji.1	upstream	PCDHGA1	CGI	2832540	8102	5.84	34	51.94	26.26	21.61	22.34	20.8	29.21	17.51	24.51	45.74	29.95	N/A
uc003ljk.1	downstream	PCDHGA2	CGI	2832547	N/A	3.64	62.43	111.8	125.45	21.28	25.85	32.78	25.08	44.8	40.55	164.78	62.44	testes
uc003llz.1	upstream	RNF14	NonCGI	2833028	2185	7.54	28.08	39.7	27.05	27.73	38.35	33.31	29.42	26.36	34.41	46.14	30.36	N/A
uc003lmc.1	downstream	RNF14	CGI	2833032	N/A	6.69	19.77	46.71	34.04	35.59	32.57	25.3	41.77	34.58	35.02	52.4	38.83	N/A
uc003lsn.1	upstream	SYNPO	NonCGI	2835583	39598	5.58	48.31	116.5	36.4	41.84	87.97	48.94	76.38	54.77	86.52	75.57	69.31	N/A
uc003lsp.1	downstream	SYNPO	NonCGI	2835593	N/A	3.94	11.05	32.11	84.7	66.21	39.84	19.72	24.5	13.84	36.89	77.88	17.24	heart;testes
uc003lub.1	upstream	SLC36A1	NonCGI	2835849	10610	4.56	2.42	9.18	0.9	4.85	0.87	2.32	0.86	5.26	0.2	16.19	5.96	testes;cerebellum
uc003luc.1	downstream	SLC36A1	CGI	2835852	N/A	4.97	50.07	164.18	50.56	42.58	75.87	57.69	55.4	52.23	96.73	85.91	72.79	cerebellum
uc003lwa.1	upstream	SGCD	NonCGI	2837030	571089	3.97	0.01	17.42	0.07	2.09	1.99	0	0	2.66	0	0	2.48	cerebellum
uc003lwd.1	downstream	SGCD	NonCGI	2837091	N/A	4.58	25.72	47.91	105.78	129.5	76.84	50.9	43.72	31.1	40	55.47	51.16	kidney
uc003lzj.1	upstream	MAT2B	NonCGI	2838689	2354	5.11	5.41	20.25	12.72	12.88	5.78	4.52	3.33	8.82	17.14	16.78	5.09	N/A
uc003lzl.1	downstream	Nbla02999	CGI	2838691	N/A	5.59	82.23	200.1	95.85	80.69	110.7	112.34	81.9	79.02	177.05	135.77	143.42	N/A
uc003lzo.1	upstream	ODZ2	NonCGI	2839273	180962	5.53	36.83	36.48	12.72	8.25	34.6	19.62	30.05	27.31	23.42	38.77	34.58	N/A
uc003lzq.1	downstream	KIAA1127	NonCGI	2839291	N/A	4.73	6.95	52.26	12.99	47.85	37.2	45.91	44.48	46.28	12.18	45.25	41.83	N/A
uc003map.1	upstream	KCNIP1	NonCGI	2840272	150167	3.32	15.45	71.69	6.37	5.84	14.69	9.57	9.41	10.6	41.2	42.96	9.41	cerebellum
uc003mas.1	downstream	KCNIP1	CGI	2840302	N/A	2.69	15.23	205.18	58.51	35.92	21.88	17.15	22.51	20.52	11.84	84.31	30.06	cerebellum
uc003mba.1	upstream	RANBP17	CGI	2840426	281276	6.65	42.51	66.5	53.47	50.04	78.13	87.32	79.2	65.74	77.38	94.21	87.45	N/A
uc003mbb.1	downstream	DKFZp666P032	NonCGI	2840508	N/A	3.79	0.99	8.26	0	0	3.36	2.62	0.02	2.8	0.01	20.49	1.12	testes;cerebellum
uc003mcv.1	upstream	LOC133491	NonCGI	2841777	15415	4.94	0.01	5.35	10.92	7.99	18.55	12.36	14.5	10.03	7.86	24.79	9.57	testes
uc003mcw.1	downstream	LOC133491	CGI	2841783	N/A	1.94	10.97	38.06	29.81	11.74	32.03	25.77	22.74	14.92	23.79	304.83	25.8	testes
uc003mde.1	upstream	CPLX2	CGI	2842195	74891	3.72	16.74	123.82	25.71	21.7	32.94	18.29	34.14	13.42	37.23	38.06	34.41	cerebellum
uc003mdf.1	downstream	CPLX2	CGI	2842210	N/A	1.96	31.79	527.24	31.64	28.07	163.25	29.24	67.98	28.78	57.7	43.61	31.91	cerebellum
uc003nag.1	upstream	PHACTR1	NonCGI	2895359	709	5.76	7.49	25.4	10.98	11.38	8.61	7.58	11.24	8.35	12.35	19.67	17.45	N/A
uc003nai.1	downstream	RPEL	NonCGI	2895360	N/A	6.54	7.21	7.67	9.05	4.96	5.77	4.03	2.32	5.11	1.25	8.29	5.32	N/A
uc003naw.1	upstream	SIRT5	CGI	2895670	42	6.13	136.15	186.39	91.95	146.34	251.6	163.68	209.13	134.75	244.59	189.52	206.05	N/A
uc003nay.1	downstream	SIRT5	CGI	2895671	N/A	4.08	10.07	46.06	44.85	25.79	52.79	39.23	5.63	1.88	40.86	41.92	20.14	N/A
uc003ndj.1	upstream	AK026189 (AK055593)	CGI	2897932	179099	8.68	142.19	181.87	154.84	152.1	163.5	161.85	150.3	206.1	158.44	147.32	155.4	N/A
uc003ndk.1	downstream	AK096633	NonCGI	2897961	N/A	5.89	3.1	5.5	3.34	0.01	4.52	0	5.67	0.82	4.41	2.01	7.34	thyroid
uc003nhq.1	upstream	BTN2A2	NonCGI	2899341	78	4.46	12.46	54.87	12.47	12.9	11.84	9.48	12.82	17.05	28.96	25.85	14.83	cerebellum
uc003nhs.1	downstream	BTN2A2	NonCGI	2899343	N/A	3.47	18.16	124.85	18.4	17.56	22.06	16.54	19.26	24.36	66.73	51.97	33.63	cerebellum
uc003nmi.1	upstream	OR2H1	NonCGI	2900833	1318	3.1	3.05	13.43	4.73	1.7	8.27	10.99	0.64	1.18	9.98	52.88	12.46	testes
uc003nmj.1	downstream	OR2H1	NonCGI	2900834	N/A	7.58	326.44	508.07	354.92	342.89	434.86	288.54	390.56	336.27	447.6	361.92	387.4	N/A
uc003nud.1	upstream	LTA	NonCGI	2902409	353	5.87	160.42	135.28	73.47	102.18	147.69	119.28	225.23	218.52	149.1	126.41	167.19	N/A
uc003nue.1	downstream	LTA	NonCGI	2902410	N/A	7.62	22.41	33.42	31.18	19.06	31.2	27.38	28.84	24.22	35.31	34.49	33.24	N/A
uc003nvk.1	upstream	APOM	CGI	2902532	3450	3.98	18.43	44.8	25.12	39.5	25.86	65.23	20.6	21.78	43.58	124.63	37.99	testes
uc003nvl.1	downstream	APOM	NonCGI	2902535	N/A	0.8	6.13	9.42	10.31	49.7	626.49	7.4	7.94	5.83	8.04	21.08	11.31	liver
uc003nwb.1	upstream	MEGT1	NonCGI	2902594	8449	5.46	12.07	23.18	9.3	11.51	10.69	10.36	0.72	11.85	7.23	15.56	9.26	cerebellum
uc003nwf.1	downstream	LY6G6D	NonCGI	2902600	N/A	5.66	8.79	15.54	7.53	8.48	17.41	9.1	11.31	9.7	28.97	15.11	13.19	spleen
uc003nyc.1	upstream	C2	NonCGI	2902805	29930	3.23	10.27	78.73	6.93	11.16	15.99	9.37	14	0	18.33	21.8	18.14	cerebellum
uc003nyg.1	downstream	C2	NonCGI	2902809	N/A	1.05	6.69	20.63	4.68	4.87	503.31	20.17	14.58	10.94	67.54	18.13	4.46	liver
uc003nzw.1	upstream	PPT2	NonCGI	2903076	321	2.9	6.29	62.79	9.18	1.58	9.88	4.47	5.59	7.02	3.42	8.4	5	cerebellum
uc003nzy.1	downstream	PPT2	CGI	2903079	N/A	3.79	40.19	230.69	58.46	37.35	64.13	40.26	45.44	55.24	59.32	69.9	58.76	cerebellum
uc003oit.1	upstream	HMGA1	CGI	2904046	746	5.31	14.23	58.38	32.93	23.16	43.56	36.32	29.81	20.45	40.73	62.51	44.38	N/A
uc003ojb.1	downstream	HMGA1	CGI	2904050	N/A	7.24	353.54	326.08	274.21	245.79	369.64	268.08	429.3	381.28	416	382.43	412.08	N/A
uc003ojo.1	upstream	PACSIN1	CGI	2904172	48759	6.67	152.7	132.82	88.26	132.22	144.7	122.74	166.09	225.08	129.25	171.79	148.93	N/A
uc003ojp.1	downstream	PACSIN1	NonCGI	2904176	N/A	3.84	19.83	68.52	22.21	23.29	29.3	23.85	111.41	18.81	42.74	30.26	18.36	pancreas
uc003olw.1	upstream	PNPLA1	NonCGI	2905027	27292	4.09	11.74	74.25	12.93	25.79	23.71	13.64	16.24	9.58	29.74	18.56	21.93	cerebellum
uc003olx.1	downstream	PNPLA1	NonCGI	2905031	N/A	5.8	37.64	105.64	49.38	47.08	58.36	42.43	58.97	45.98	61.42	81.67	44.17	N/A
uc003omv.1	upstream	C6orf89	NonCGI	2905258	13994	3.75	1.72	25.4	46.3	19.25	37.76	5.77	10.54	6.03	41.62	35.49	8.38	heart
uc003omw.1	downstream	C6orf89	CGI	2905265	N/A	4.75	2.59	13.68	16.47	0.75	2.95	4.41	16.22	5.35	16.12	8.58	11.5	N/A
uc003oow.1	upstream	DAAM2	CGI	2906334	651	4.39	22.64	97.12	35.11	22.47	75.98	39.31	27.65	14.88	58.87	66.28	65.47	cerebellum
uc003oox.1	downstream	DAAM2	NonCGI	2906335	N/A	6.15	10.59	29.36	12.86	13.82	14.91	15.64	10.85	8.59	13.51	10.62	16.43	cerebellum
uc003oqp.1	upstream	MDFI	CGI	2906876	1323	7.26	124.9	177.43	120.42	109.59	203.73	133.36	142.67	140.9	177.17	154.73	153.95	N/A
uc003oqq.1	downstream	MDFI	CGI	2906880	N/A	5.03	37.83	49.63	12.48	9.19	26.88	19.26	30.07	17.23	28.6	42.85	20.92	N/A
uc003osf.1	upstream	UBR2	CGI	2907192	52797	4.34	142.79	534.49	178.1	134.77	242.85	428.6	177.17	115.17	409.66	215.3	245.34	cerebellum
uc003osh.1	downstream	KIAA0349	NonCGI	2907222	N/A	4.43	10.04	33.9	5.13	11.6	8.31	0.95	11.53	12.19	4.65	19.07	14.33	cerebellum
uc003osn.1	upstream	KIAA0240	NonCGI	2907364	39004	3.38	16.16	67.43	13.26	12.72	106.5	16.52	23.39	15.6	41.03	19.34	19.14	liver;cerebellum
uc003osp.1	downstream	KIAA0240	NonCGI	2907372	N/A	2.63	33.24	197.55	18.28	16.32	46.11	35.64	21.48	22.55	33.57	211.05	51.04	testes;cerebellum
uc003otr.1	upstream	DKFZp761H229	NonCGI	2907624	19114	4.64	2.31	22.53	8.11	5.23	14.51	10.34	21.37	0.5	7.86	8.56	11.11	cerebellum;pancreas
uc003otw.1	downstream	KLC4	CGI	2907634	N/A	5.51	17.44	38.6	12.64	16.77	36.2	21.67	14.09	16.99	17.68	36.59	20.92	N/A
uc003ove.1	upstream	TJAP1	NonCGI	2908010	11904	5.82	26.93	51.56	17.37	15.43	47.12	32.07	36.18	23.14	30.85	34.52	33.78	N/A
uc003ovg.1	downstream	TJAP1	NonCGI	2908018	N/A	4.5	59.13	64.23	28.4	24.38	105.29	30.66	29.4	31.17	86.48	92.22	49.23	N/A
uc003ovu.1	upstream	MAD2L1BP	CGI	2908145	6298	4.06	8.4	10.91	1.9	5.92	7.36	7.99	7.52	0	5.39	31.66	3.66	testes
uc003ovv.1	downstream	MAD2L1BP	CGI	2908149	N/A	4.68	27.34	101.58	60.87	21.17	85.15	43.22	45.33	28.17	79	90.76	48.18	N/A
uc003owu.1	upstream	SLC29A1	CGI	2908424	4054	7.33	54.69	57.62	44.11	31.97	60.86	42.63	45.06	39.24	61.89	51.95	47.55	N/A
uc003owx.1	downstream	SLC29A1	CGI	2908427	N/A	7.48	44.01	47.84	26.7	31.75	50.54	44.56	45.9	52.68	43.18	49.31	47.03	N/A
uc003pbk.1	upstream	FBXO9	NonCGI	2910478	461	4.2	13.17	28.36	16.47	5.45	15.73	12.76	11.31	14.11	21.52	59.73	13.65	testes
uc003pbm.1	downstream	FBX9	CGI	2910482	N/A	3.25	32.43	315.24	55.27	48.67	162.36	46.94	48.17	41.45	161.81	129.52	64.88	cerebellum
uc003pcg.1	upstream	C6orf142	NonCGI	2910788	64547	2.32	4.3	4.15	61	2.69	1.93	53.04	0.8	0.9	2.81	3.76	11.31	heart;muscle
uc003pch.1	downstream	C6orf142	NonCGI	2910801	N/A	1.33	24.7	4.17	45.48	7.32	19.23	528.93	5.31	15.01	31.41	12.15	251.42	muscle;thyroid
uc003pem.1	upstream	PHF3	CGI	2911947	679	7.16	211.12	239.41	151.52	191.48	228.02	268.74	303.27	274.25	281.51	266.43	279.3	N/A
uc003peo.1	downstream	PHF3	CGI	2911948	N/A	2.27	10.39	38.43	9.67	8	17.48	9.94	9.92	10.19	10.57	152.08	14.33	testes
uc003pgz.1	upstream	MTO1	CGI	2913597	319	4.11	59.83	239.69	91.28	59.44	199.45	99.51	57.26	53.56	184.53	226.43	105.03	N/A
uc003phc.1	downstream	DKFZp586P1420	CGI	2913598	N/A	3.52	5.86	34.09	0.77	8.32	17.9	10.06	0.01	0	8.58	31.55	17.34	cerebellum;testes
uc003pjn.1	upstream	TPBG	CGI	2915150	422	5.33	15.42	13.81	0	10.97	18.17	14.54	8.38	18.67	18.04	23.09	10.29	N/A
uc003pjo.1	downstream	TPBG	CGI	2915151	N/A	5.77	35.64	53.01	31.61	30.97	58.81	37.51	49.16	36.02	89.91	48.4	53.31	N/A
uc003plw.1	upstream	C6orf165	CGI	2916309	28723	2.89	29.87	45.87	39.42	37.14	56.74	36.71	37.56	40.95	52.02	298.85	67.2	testes
uc003plx.1	downstream	SLC35A1	NonCGI	2916335	N/A	4.34	1.17	12.4	4.76	2.66	7.55	1.55	11.17	5.18	7.65	26.04	5.31	testes
uc003pmv.1	upstream	PNRC1	CGI	2916721	1058	4.24	704.76	1043.06	842.83	252.85	1052.94	2137.19	573.35	399.07	1277.54	1204.74	1223.42	muscle
uc003pmx.1	downstream	PNRC1	CGI	2916722	N/A	3.2	82.38	323.08	32.09	59.12	195.66	34.8	42.51	120.18	79.46	245.78	58.04	cerebellum;testes
uc003pyz.1	upstream	PKIB	CGI	2923869	138315	5.65	5.16	14.2	2.2	12.43	6.78	5.11	5.24	4.52	5.4	11.5	3.47	cerebellum
uc003pzb.1	downstream	PKIB	CGI	2923882	N/A	3	25.73	47.04	30.69	16.23	46.1	67.98	229.23	17.45	46.15	30.93	59.07	pancreas
uc003pzr.1	upstream	IBRDC1	CGI	2924256	20652	5.97	114.26	152.51	66.42	50.59	126.73	96.77	79.36	76.87	84.75	114.1	105.42	N/A
uc003pzs.1	downstream	IBRDC1	NonCGI	2924263	N/A	4.1	4.18	16.71	4.08	0.81	5.31	8.84	4.37	9.99	6.88	32.88	12.64	testes
uc003pzv.1	upstream	TPD52L1	CGI	2924333	541	5.12	26.51	79.14	32.09	20.34	44.94	28.48	41.24	20.87	53.69	61.6	43.38	N/A
uc003pzy.1	downstream	TPD52L1	CGI	2924338	N/A	5.77	34.01	49.91	31.82	29.95	61.58	51.63	44.75	20.87	32.93	68.64	54.67	N/A
uc003qae.1	upstream	NCOA7	NonCGI	2924515	9792	4.31	3.54	21.21	8.83	1.98	10.06	17.09	5.18	3.01	25.66	6.67	21.23	spleen
uc003qaf.1	downstream	NCOA7	CGI	2924520	N/A	4.47	44.21	129.9	21.76	31.95	34.37	29.55	44.08	42.07	58.24	41.48	49.19	cerebellum
uc003qck.1	upstream	AKAP7	NonCGI	2925731	105043	2.9	10.47	85.52	18.49	6.72	103.52	16.18	12.17	6.91	12.55	36.63	24.29	liver;cerebellum
uc003qcm.1	downstream	AKAP7	NonCGI	2925763	N/A	2.23	13.74	128.35	19.5	14.79	41.83	10.73	220.24	12.42	35.09	19.63	11.97	pancreas;cerebellum
uc003qet.1	upstream	AK055166	NonCGI	2926602	27261	5.46	0.02	5.9	4.49	1.45	4.08	1.26	0	2.96	8.3	8.7	3.67	testes;spleen
uc003qeu.1	downstream	BC041589	NonCGI	2926611	N/A	5.4	6.7	20.48	10.38	8.8	13.13	10.62	18.47	1.52	16.28	15.42	20.72	N/A
uc003qhr.1	upstream	TNFAIP3	CGI	2927509	143	4.14	39.19	18.67	9.97	8.02	13.12	17.14	9.53	10.75	57.39	23.63	16.38	spleen
uc003qhs.1	downstream	TNFAIP3	CGI	2927510	N/A	6.52	64.15	82.94	44.46	48.31	66.6	49.42	49.46	59.84	78.19	89.79	86.41	N/A
uc003qhz.1	upstream	BC071813	NonCGI	2927853	802	5.73	9.06	15.89	5.93	13.07	12.1	10.38	9.77	6.15	25.09	15.52	8.06	spleen
uc003qic.1	downstream	AK128874	CGI	2927857	N/A	7.86	651.92	730.37	671.52	561.96	870.58	632.85	793.41	667.44	863.23	692.54	871.79	N/A
uc003qjq.1	upstream	PHACTR2	NonCGI	2928941	69764	4.04	17.05	104.31	29.66	15.19	21.95	19.78	33.28	29.31	26.12	42.05	24.49	cerebellum
uc003qjr.1	downstream	PHACTR2	CGI	2928950	N/A	4.45	28.72	47.36	36.36	17.23	37.18	39.01	11.37	16.43	82.08	64.38	59.11	spleen
uc003qoe.1	upstream	AKAP12	CGI	2931574	85314	5.91	177.88	305.24	165.51	139.31	209.41	154.02	171.78	128.67	292.38	256.84	250.75	N/A
uc003qof.1	downstream	AKAP12	CGI	2931614	N/A	3.01	625.92	441.25	79.63	35.91	214.77	52.94	100.36	93.61	158.84	255.02	188.82	breast;cerebellum
uc003qom.1	upstream	U68068	NonCGI	2931764	116739	5.47	3.29	11.99	1.42	7.3	9.43	3.14	0	7.99	7.07	9.06	6.23	N/A
uc003qon.1	downstream	U68067	NonCGI	2931779	N/A	7.15	13.82	13.38	9.23	6.32	6.93	8.33	13.67	9.64	14.5	13.11	10.81	N/A
uc003qqw.1	upstream	SYNJ2	CGI	2933396	88241	4.82	59.47	141.18	50.13	42.64	68.34	57.39	27.7	32.47	78.9	91.5	75.99	cerebellum
uc003qra.1	downstream	SYNJ2	NonCGI	2933465	N/A	5.95	29.95	40.36	10.61	19.76	21.86	23.92	30.05	15.61	21.69	32.8	19.71	N/A
uc003qvl.1	upstream	CCR6	CGI	2936568	123441	3.54	27.46	105.57	33.89	22.17	83.78	29.94	25.13	29.04	50.55	167.22	43.99	testes
uc003qvn.1	downstream	CCR6	NonCGI	2936663	N/A	4.05	22.02	35.97	10.02	19.27	20.92	14.61	19.68	12.08	83.69	36.03	30.18	spleen
uc003slr.1	upstream	NUDT1	CGI	2987411	39	6.28	36.14	27.57	24.29	40.26	30.94	26.2	47.76	28.66	29.75	60.2	37.94	N/A
uc003sls.1	downstream	NUDT1	CGI	2987412	N/A	4.36	10.23	25.12	14.02	20.11	4.83	10.86	2.98	9.55	22.88	42.74	17.76	testes
uc003sua.1	upstream	HDAC9	NonCGI	2991433	205317	5.24	52.84	39.81	20.52	24	28.45	21.88	49.43	64.55	61.01	64.76	34.68	N/A
uc003suc.1	downstream	HDAC9	NonCGI	2991458	N/A	6.41	60.43	75.88	33.62	29.18	43.8	51.51	43.45	43.9	60.08	61.96	51.79	N/A
uc003tbx.1	upstream	GHRHR	NonCGI	2995610	5512	4.32	22.06	51.41	60.43	44.52	63.91	28.64	13.95	9.13	22.91	72.07	25.53	N/A
uc003tbz.1	downstream	GHRHRpsv	NonCGI	2995614	N/A	3.69	0	4.58	10.04	0	0	18.48	3.24	0	0	0	12.61	muscle;thyroid;heart
uc003thm.1	upstream	C7orf10	CGI	2998640	658481	5.59	148.71	146.26	97.25	112.55	126.51	93.14	291.31	158.28	126.82	145.12	142.44	pancreas
uc003thp.1	downstream	derp13	NonCGI	2998739	N/A	5.68	1.33	0	0	2.6	0.01	1.24	0	0	2.83	7.13	3.79	testes;thyroid
uc003tjk.1	upstream	BC024303	NonCGI	2999701	352	5.31	498.57	720.74	496.55	504.5	357.73	527.9	1266.22	510.48	610.95	499.07	544.29	pancreas
uc003tjm.1	downstream	BC064488	CGI	2999702	N/A	4.53	7.21	51.07	9.77	18.32	10.18	24.17	14.87	9.2	20.71	15.83	22.7	cerebellum
uc003tov.1	upstream	ZNFN1A1	CGI	3001482	3947	2.09	8.95	6.66	7.75	6.66	7.39	1.13	14.25	7.58	105.87	0	4.55	spleen
uc003toy.1	downstream	IKZF1	NonCGI	3001483	N/A	4.59	18.28	22.3	16.35	18.31	12.16	15.51	13.38	15.69	59.46	11.52	16.61	spleen
uc003tvy.1	upstream	WBSCR17 (GALNTL3)	CGI	3007051	167939	1.24	10.4	581.46	137.79	8.22	3.7	3.37	17.15	26.12	39.19	39.05	21.19	cerebellum
uc003tvz.1	downstream	WBSCR17	NonCGI	3007080	N/A	3.52	5.04	44.71	6.06	0.01	17.66	9.08	7.91	0.65	7.57	13.52	9.46	cerebellum
uc003twz.1	upstream	FKBP6	CGI	3007580	302171	7.19	153.09	213.47	157.62	126.73	188.16	132.61	216.9	173.7	157.26	223.15	192.49	N/A
uc003tya.1	downstream	FKBP6	CGI	3007595	N/A	5.29	21.87	50.84	31.38	22.09	54.04	42.35	37.76	19.74	38.18	76.01	43.05	N/A
uc003ucv.1	upstream	DKFZP434A0131	CGI	3008945	248	4.62	1.38	11.08	5.47	10.01	6.02	2.59	4.75	0	2.48	16.87	1.51	testes
uc003ucw.1	downstream	LOC442578	CGI	3008946	N/A	4.73	98.89	375.78	106.36	101.01	216.98	123.97	184.81	106.03	211.64	218.08	147.8	cerebellum
uc003uik.1	upstream	DMTF1	CGI	3011251	196	6.53	110.7	124.2	81.28	71.44	112.25	75.33	132.02	135.67	115.91	148.12	146.43	N/A
uc003uil.1	downstream	DMTF1	CGI	3011252	N/A	4.83	11.33	46.75	18.18	12.83	8.86	13.79	15.16	16.24	18.37	36.21	22.9	cerebellum
uc003ukk.1	upstream	GTPBP10	NonCGI	3012007	6300	5.47	4.43	5.95	6.71	8.47	13.29	2.41	6.73	2.37	5.05	16.63	8.61	testes
uc003uko.1	downstream	LOC85865	CGI	3011983	N/A	4.4	54.23	233.85	80.05	70.4	145.69	130.24	57.71	52.54	154.74	190.35	94.23	cerebellum
uc003uqv.1	upstream	ZKSCAN5	CGI	3014860	300	3.42	0.35	23.35	7.76	7.89	8.54	9.44	7.89	1.81	9.44	51.4	10.47	testes
uc003uqx.1	downstream	ZKSCAN5	CGI	3014862	N/A	5.75	41.11	54.24	20.85	23.27	40.68	20.49	48.25	41.42	51.98	60.65	43.59	N/A
uc003urd.1	upstream	ZNF655	CGI	3014907	403	5.36	104.81	185.44	69.41	62.93	179.37	140.98	117.96	142.93	219.02	164.15	200.01	N/A
uc003uri.1	downstream	ZNF655	CGI	3014908	N/A	5.27	6.77	24.98	7.45	4.45	17.1	8.28	9.84	8.28	20.76	10.42	14.61	cerebellum
uc003uvq.1	upstream	MOSPD3	CGI	3015708	328	4.72	3.47	8.22	1.72	8.13	15.23	7.09	5.46	3.91	12.28	25.2	9.21	testes
uc003uvr.1	downstream	MOSPD3	CGI	3015710	N/A	5.94	45.89	82.64	41.11	32.44	57.94	42.2	67.42	37.26	71.94	80.7	53.39	N/A
uc003uyu.1	upstream	CUTL1	CGI	3016382	1590	3.97	31.26	194.13	55.06	37.33	42.3	62.73	48.51	28.9	70.95	96.04	63.42	cerebellum
uc003uyx.1	downstream	CUTL1	CGI	3016385	N/A	3.67	30.39	232.08	44.15	49.76	52.38	55.42	48.13	29.85	63.65	83.36	75.41	cerebellum
uc003uzg.1	upstream	PRKRIP1	CGI	3016716	32754	6.72	218.85	352.99	326.5	278.4	215.33	242.19	188.88	197.86	197.36	202.26	216.94	N/A
uc003uzh.1	downstream	PRKRIP1	CGI	3016743	N/A	6.02	63.59	120.74	60.07	45.57	72.13	50.8	72.77	51.35	96.54	83.24	83.3	N/A
uc003vdk.1	upstream	FLJ23834	CGI	3018010	86428	1.82	2.61	143.36	3.22	14.31	11.76	0.79	1.39	3.57	6.79	22.57	17.38	cerebellum
uc003vdl.1	downstream	FLJ23834	NonCGI	3018042	N/A	3.13	11.03	99.26	10.5	11.03	19.48	13.13	11.13	11.14	14.23	19.14	17.91	cerebellum
uc003vdu.1	upstream	PIK3CG	NonCGI	3018316	183	4.79	14.52	37.92	22.46	10.59	26.35	16.9	9.39	17.76	52.74	34.26	21.2	spleen
uc003vdw.1	downstream	PIK3CG	NonCGI	3018319	N/A	3.31	7.68	5.16	3.57	1.63	0.01	0.33	1.47	5.15	35.31	4.45	4.03	spleen
uc003vdy.1	upstream	HBP1	CGI	3018422	758	5.05	225.11	303.6	136.71	119.35	174.05	456.03	148.4	190.15	274.26	247.43	297.32	N/A
uc003vdz.1	downstream	HBP1	CGI	3018423	N/A	1.93	43.1	84.71	28.58	27.43	25.38	39.79	35.48	45.28	30.07	463.13	25.16	testes
uc003vho.1	upstream	TES	CGI	3020194	12454	2.82	109.17	12.45	51.2	40.14	33.76	37.49	80.45	64.01	322.84	278.98	112.82	spleen;testes
uc003vhp.1	downstream	TES	NonCGI	3020195	N/A	3.5	47.58	7.06	5.61	10.6	2.33	3.46	14.06	7.84	36.96	23.47	7.2	breast;spleen
uc003vku.1	upstream	ASB15	NonCGI	3021698	7191	4.49	0.05	4.69	13.08	0	0	6.95	1.62	1.86	0.35	1.56	0	heart;muscle
uc003vkw.1	downstream	ASB15	NonCGI	3021701	N/A	4.69	0.38	2.49	6.05	2.8	4.9	12.82	0.53	0.36	3.87	2.27	12.58	muscle;thyroid
uc003voh.1	upstream	IRF5	CGI	3023247	277	7.28	510.65	714	456.52	530.27	680.79	542.18	719.15	558.78	807.52	599.97	734.45	N/A
uc003voi.1	downstream	IRF5	CGI	3023248	N/A	5.7	0.04	0.49	4.69	0.27	4.75	5.32	0	0.01	2.79	0	0.95	muscle;liver;heart
uc003vqc.1	upstream	MEST	CGI	3024026	5127	6.76	18.38	23.55	13.65	13.38	27.53	14.97	21.6	20.66	31.45	20.98	21.76	N/A
uc003vqf.1	downstream	MEST	CGI	3024029	N/A	5.42	11.94	19.54	12.67	4.9	9.67	15.93	3	4.24	8.21	16.85	13.75	N/A
uc003vrk.1	upstream	EXOC4	NonCGI	3025007	323393	4.63	165.89	474.26	113.24	151.25	170.25	299.64	239.71	162.02	374.59	427.38	235.28	N/A
uc003vrl.1	downstream	KIAA1699	NonCGI	3025079	N/A	4.89	13.18	33.28	7.15	7.23	7.94	5.2	12.57	11.31	13.96	6.88	17.9	cerebellum
uc003vsa.1	upstream	CALD1	NonCGI	3025554	111988	2.9	151.12	16.44	71.96	37.22	27.34	36.31	28.35	124.41	345.1	140.6	122.16	spleen
uc003vsd.1	downstream	CALD1	NonCGI	3025612	N/A	4.1	72.63	108.73	52.62	48.76	202.19	39.08	36.23	59.51	40.51	125.07	85.04	liver
uc003wal.1	upstream	PRSS2	NonCGI	3028769	41874	0.13	1.24	6.93	0.66	1.69	5.47	3.56	2805.15	0.01	1.53	7.38	6.99	pancreas
uc003wap.1	downstream	PRSS2	NonCGI	3028754	N/A	1.08	23.65	63.42	33.93	40.41	28.15	25.59	898.74	14.88	21.14	35.51	38.32	pancreas
uc003wco.1	upstream	CASP2	CGI	3029032	1279	3.9	31.76	118.3	136.95	33.04	55.34	45.44	44.87	39.62	194.9	121.96	86.34	spleen
uc003wcq.1	downstream	CASP2	NonCGI	3029034	N/A	5.66	3.77	7.14	3.01	0	3.37	8.23	1.4	5.02	2.87	9.61	1.92	testes
uc003weu.1	upstream	CNTNAP2	CGI	3029906	2223100	4.3	13.75	67.56	18.44	12.66	28.81	13.69	20.06	10.54	25.08	17.57	15.63	cerebellum
uc003wev.1	downstream	CNTNAP2	CGI	3030185	N/A	5.14	13.69	20.16	14.66	7.59	24.74	8.57	13.52	0.7	13.81	21.98	20.49	N/A
uc003wfk.1	upstream	ZNF398	CGI	3030449	21310	6.18	8.89	13.93	17.6	5.28	16.77	4.82	10.23	12.64	7.37	10.44	11.46	N/A
uc003wfl.1	downstream	ZNF398	CGI	3030455	N/A	6.35	83.59	130.08	74.15	65.99	111.34	101.33	125.27	81.46	146.19	140.22	95.65	N/A
uc003wmo.1	upstream	RNF32	CGI	3033744	2320	4.86	159.66	319.64	164.94	134.23	258.24	206.31	235.47	146.66	289.15	534.54	253.26	testes
uc003wmr.1	downstream	RNF32	NonCGI	3033750	N/A	3.07	0.97	8.01	3.45	2.16	6.19	5.93	0.56	5.96	3.79	46.7	7.21	testes
uc003wub.1	upstream	GATA4	NonCGI	3086101	27285	4.88	8.72	21.86	3.77	4.87	7.15	9.84	11.41	6.92	7.92	25.96	7.58	testes;cerebellum
uc003wuc.1	downstream	GATA4	CGI	3086111	N/A	4.45	3.05	10.04	2.88	14.96	11.51	6.4	25.62	3.58	17.28	27.71	16.9	testes;pancreas
uc003wyr.1	upstream	NAT1	NonCGI	3087953	1179	6.19	5.36	16	7.78	9.46	16.24	13.54	10.88	12.89	14.52	22.79	10.67	N/A
uc003wyv.1	downstream	NAT1	NonCGI	3087956	N/A	4.84	1.08	9.44	0.02	6.91	13.53	6.29	6.84	0.34	9.8	2.24	2.79	liver
uc003xaj.1	upstream	EPB49	NonCGI	3089107	1257	6.1	17.27	29.02	12.12	34.82	22.97	10.93	21.8	17.95	19.69	15.15	19.09	N/A
uc003xak.1	downstream	EPB49	NonCGI	3089109	N/A	5.08	11.67	42.4	10.17	19.3	33.14	15.08	13.9	10.92	23.95	17.52	29.06	cerebellum
uc003xcp.1	upstream	RHOBTB2	NonCGI	3089743	12532	5.29	0.45	9.1	3.39	3.82	6.64	9.93	1.52	5.14	9.39	14.39	9.1	testes
uc003xcq.1	downstream	RHOBTB2	CGI	3089755	N/A	3.6	38.18	116.2	92.87	29.19	32.93	57.07	27.25	31.48	204.49	61.69	59.85	spleen
uc003xeb.1	upstream	ADAM7	NonCGI	3090328	34853	0.78	0.13	7.95	2.57	0	0.01	3.29	5.35	0	0.03	275.09	7.46	testes
uc003xec.1	downstream	ADAM7	NonCGI	3090338	N/A	5.42	0.75	8.16	5.41	0.71	3.26	2.02	8.08	4.23	5.45	10.45	1.09	testes
uc003xex.1	upstream	BNIP3L	CGI	3091003	7419	6.7	636.54	1126.78	711.2	1070.04	754.2	670.19	730.16	781.93	870.65	1023.38	578.7	N/A
uc003xey.1	downstream	BNIP3L	NonCGI	3091012	N/A	4.6	15.03	12.31	5.69	3.85	4.98	7.1	1.43	7.23	5.93	26.55	7.67	testes
uc003xhd.1	upstream	HMBOX1	CGI	3091849	83	4.62	46.83	146.45	44.92	40.9	75.52	46.83	51.26	41.22	115.39	118.45	70.04	cerebellum
uc003xhe.1	downstream	HMBOX1	CGI	3091850	N/A	3.7	31.84	96.49	12.2	14.86	24.08	23.07	22.39	23.16	26.95	84.26	23.62	cerebellum;testes
uc003xjr.1	upstream	UNC5D	CGI	3093535	308935	5.79	307.99	810.23	564.57	414.2	621.74	502.69	395.55	337.24	782.38	590.17	555.19	N/A
uc003xjs.1	downstream	UNC5D	NonCGI	3093575	N/A	5.19	26.55	26.35	12.01	22.26	18.12	0.56	30.07	25.14	21.14	25.86	14.02	N/A
uc003xkd.1	upstream	SPFH2	CGI	3094246	54	6.1	34.92	89.98	41.79	45.75	64.57	36.32	56.89	39.14	66.06	57.08	50.33	N/A
uc003xkg.1	downstream	SPFH2	CGI	3094247	N/A	6.93	23.55	30.24	15.93	16.87	28.33	17.95	28.37	21.28	20.38	26.6	33.53	N/A
uc003xkt.1	upstream	ASH2L	CGI	3094448	391	3.33	23.98	115.85	36	24.29	50.81	49.69	33.25	15.93	97.84	196.3	49.38	testes
uc003xku.1	downstream	ASH2L	NonCGI	3094449	N/A	2.13	2.2	39.19	6.21	6.68	11.33	3.8	3.95	5.74	22.21	123.86	6.24	testes
uc003xlb.1	upstream	DDHD2	CGI	3094515	364	4.76	4.5	21.77	0	8.5	5.07	4.88	3.97	5.28	11.34	6.71	12.55	cerebellum
uc003xlc.1	downstream	DDHD2	CGI	3094517	N/A	4.15	9.29	39.97	16.39	20.24	17.91	16.43	28.56	12.33	78.46	29.76	31.7	spleen
uc003xll.1	upstream	LETM2	CGI	3094625	628	4.88	29.39	60.14	26.74	19.39	47.44	27.88	86.22	25.6	39.96	68.89	46.68	N/A
uc003xlo.1	downstream	LETM2	CGI	3094627	N/A	6.01	51.72	112.05	48.42	43.19	78.82	55.81	90.11	59.94	69.39	93.36	65.22	N/A
uc003xrp.1	upstream	RGS20	NonCGI	3098381	29197	5.39	0.67	7.09	3.02	4.91	10.52	1.07	4.89	0	5.04	8.05	2.45	liver
uc003xrt.1	downstream	RGS20	CGI	3098392	N/A	6.81	311.97	515.21	358.73	266.64	360.66	369.52	396.82	278.64	479.64	476.42	433.87	N/A
uc003xsc.1	upstream	RP1	NonCGI	3098574	56882	5.71	2.17	9.68	4.32	6.85	8.85	4.94	6.5	2.07	10.32	7.19	0.29	N/A
uc003xsd.1	downstream	RP1	NonCGI	3098585	N/A	6.26	0.02	6.82	2.64	3.47	4.67	3.39	2.63	0.01	3.66	5.31	1.68	cerebellum
uc003xwp.1	upstream	SGK3	NonCGI	3101766	45040	3.35	14.98	112.22	14.97	26.41	20.52	47.13	16.65	11.12	33.54	99.89	37.8	cerebellum;testes
uc003xwr.1	downstream	SGK3	CGI	3101803	N/A	4.95	7.07	33.64	8.92	18.12	19.33	15.62	13.94	4.47	15.06	29.75	12.85	cerebellum
uc003xye.1	upstream	SULF1	NonCGI	3102373	26208	3.96	27.81	15.48	12.27	12.95	7.28	11.41	17.62	52.96	1.8	7.12	24.49	prostate
uc003xyg.1	downstream	SULF1	NonCGI	3102380	N/A	5.21	127.08	127.81	68.97	75.14	75.37	48.86	98.8	182.41	124.2	126.19	181.05	N/A
uc003yap.1	upstream	HNF4G	CGI	3103832	88	6.64	148.68	169.09	129.22	147.87	211.91	97.78	212.29	190.45	213.4	162.73	210.21	N/A
uc003yaq.1	downstream	HNF4G	NonCGI	3103833	N/A	5.5	8.24	29.53	16.88	15.22	27.53	10.19	26.01	18.03	20.15	37.8	18.55	N/A
uc003ydf.1	upstream	CA3	CGI	3105537	25162	4.52	46.51	186.8	69.13	164.4	122.64	35.51	67.97	62.45	114.03	145.52	83.77	N/A
uc003ydg.1	downstream	CA13	CGI	3105513	N/A	7.65	12.93	19.59	20.2	13.36	16.67	12.64	19.03	21.06	14.95	22.03	15.07	N/A
uc003yhe.1	upstream	C8orf38	CGI	3107725	129181	5.7	3.32	9.05	9.15	12.42	4	5.66	15.85	14.98	14.97	16.31	13.53	N/A
uc003yhk.1	downstream	C8orf38	CGI	3107770	N/A	6.75	353.81	475.4	387.17	444.61	742.17	439.86	616.09	556.35	450.3	428.71	492.26	N/A
uc003yij.1	upstream	POP1	CGI	3108666	547	4.23	15.08	70.66	17.02	15.41	32.43	19.38	16	8.92	47.94	39.67	25.16	cerebellum
uc003yik.1	downstream	POP1	NonCGI	3108667	N/A	4.94	80.22	88.07	31.17	100.36	38.53	84.4	61.31	112.49	29.96	42.82	96.79	N/A
uc003yjh.1	upstream	SPAG1	CGI	3109202	393	4.74	1.17	64.24	63.15	60.01	86.03	95.92	55.35	39.11	68.9	64.39	82.47	N/A
uc003yji.1	downstream	SPAG1	CGI	3109204	N/A	3.05	0	6.37	5.42	3.2	2.61	4.29	3.37	6.01	4.77	48.26	9.37	testes
uc003ylh.1	upstream	FZD6	NonCGI	3110273	433	6.13	5.11	8.39	4.15	5.5	7.37	6.39	7.63	5.76	4.85	13.23	0.79	testes
uc003ylj.1	downstream	FZD6	CGI	3110275	N/A	6.31	31.98	41.09	39.37	16.51	42.94	19.79	47.12	38.43	41.6	36.72	28.29	N/A
uc003ylp.1	upstream	RIMS2	CGI	3110397	318524	4.63	33.76	82.39	21.63	23.47	45.7	19.42	42.02	20.51	38.74	78.43	38.06	cerebellum
uc003ylr.1	downstream	RIMS2 (RIM2)	NonCGI	3110455	N/A	1.9	2.41	77.93	1.13	5.9	0.81	2.58	0.16	0	0	12.04	1.69	cerebellum
uc003ynf.1	upstream	EBAG9	CGI	3111699	381	7.52	284.3	272.49	217.83	192.76	270.77	230.14	346.05	254.49	305.58	316.92	256.18	N/A
uc003yng.1	downstream	EBAG9	CGI	3111701	N/A	5.12	26.47	56.76	25.41	19.45	46.98	21.85	46.9	27.95	70.13	63.45	39.68	N/A
uc003yxv.1	upstream	ZFP41	CGI	3119452	20616	5.81	26.92	39.96	15.84	13.61	29.09	17.57	37.03	38.15	28.25	40.94	38.36	N/A
uc003yxx.1	downstream	GLI4	CGI	3119478	N/A	3.7	9.13	66.8	40.99	17.66	140.79	42.18	31.62	32.01	90.73	37.64	39.27	liver
uc003zbh.1	upstream	KIAA1833	CGI	3120161	793	7.6	644.2	859.21	651.75	639.7	808.1	511.23	774.43	624.86	892.91	668.65	729.97	N/A
uc003zbj.1	downstream	KIAA1833	NonCGI	3120163	N/A	4.74	12.39	44.6	10.02	7.77	15.05	12.18	13.21	9.67	15.81	22.62	26.84	cerebellum
uc003zcg.1	upstream	ADCK5	CGI	3120483	205	3.57	2.8	0	0	0	8.8	0	16.58	0	0	14.83	0	pancreas;testes;liver
uc003zch.1	downstream	ADCK5	CGI	3120484	N/A	3.57	6.79	18.94	19.01	1.56	25.79	2.87	10.52	0.01	47.32	19.14	10.56	spleen
uc003zeg.1	upstream	ZNF7	CGI	3120928	70	7.34	402.71	509.24	394.74	454.59	561.98	543.84	586.13	546.28	653.94	475.86	686.97	N/A
uc003zei.1	downstream	ZNF7	CGI	3120930	N/A	5.83	56.54	118.64	66.14	65.27	117.64	81.47	93.49	76.41	156.39	104.35	125.19	N/A
uc003zgf.1	upstream	DOCK8	CGI	3159332	58183	2.86	20.08	38.18	25.95	35.38	25.8	22.28	217.47	27.89	113.55	45.4	26.89	pancreas;spleen
uc003zgg.1	downstream	DOCK8 (AX748209)	NonCGI	3159347	N/A	1.43	18.33	9.69	7.34	6.95	16.2	7.66	6.34	17.91	318.02	66.57	9.75	spleen
uc003znx.1	upstream	ACER2	NonCGI	3164313	11118	5.39	0.01	7.28	3.11	6.33	0	6.03	0	1.61	3.97	0	3.91	cerebellum;kidney;muscle
uc003znz.1	downstream	ASAH3L	CGI	3164317	N/A	4.29	120.81	60.53	22.81	18.71	28.06	25.44	40.88	34.84	44.67	59.65	62.42	breast
uc003zpi.1	upstream	MTAP	CGI	3164916	192155	4.95	130.64	359	155.89	115.15	260.94	152.29	155.89	106.63	245.6	295.77	139.38	N/A
uc003zpm.1	downstream	DQ485453	CGI	3164982	N/A	5.63	2.96	10.54	6.73	4.46	7.99	4.56	3.27	2.27	7.99	15.55	6.16	testes
uc004aag.1	upstream	FRMPD1	CGI	3168992	16950	3.73	0.19	21.71	7.14	0.01	20.85	7.32	4.17	0	17.22	25.52	7.33	testes;cerebellum;liver
uc004aah.1	downstream	FRMPD1	NonCGI	3168993	N/A	7.97	12.96	18.64	14.13	14.22	14.83	12.15	9.46	13.88	11.75	17.6	16.6	N/A
uc004agu.1	upstream	PIP5K1B	CGI	3173674	36594	2.55	13.15	181.82	106.12	30.13	11.26	14.81	16.19	13.98	33.42	102.88	13.04	cerebellum;heart;testes
uc004agv.1	downstream	PIP5K1B	NonCGI	3173685	N/A	2.91	4.23	52.47	7.32	7.26	6.04	6.47	4.42	4.41	5.81	47.35	4.22	cerebellum;testes
uc004aoi.1	upstream	MAK10	CGI	3177566	383	7.81	1701.42	1856.7	1899.77	1817.7	1967.24	1346.71	2304.09	2294.84	1982.19	1624.04	1772.11	N/A
uc004aok.1	downstream	MAK10	CGI	3177567	N/A	4.02	8.32	65.83	14.25	11.91	24.82	23.42	13.92	10.76	24.49	51.86	20.88	cerebellum;testes
uc004apc.1	upstream	DAPK1	CGI	3177901	98	4.47	1.64	16.84	3.87	0	0.04	8.5	15.42	12.11	10	8.4	15.56	cerebellum
uc004apd.1	downstream	DAPK1	CGI	3177904	N/A	6	37.1	85.1	49.3	44.41	61.44	42.26	40.42	38.09	81.5	66.25	46.27	N/A
uc004aqz.1	upstream	SYK	CGI	3178954	155	6.54	56.18	103.01	84.55	53.75	98.08	84.21	90.62	65.78	107.32	115.37	71.44	N/A
uc004arb.1	downstream	SYK	CGI	3178955	N/A	4.31	8.41	14.96	6.51	43.94	10.44	7.35	24.87	15.01	42.1	29.17	26.11	kidney;spleen
uc004arp.1	upstream	AK023662	CGI	3179303	16220	6.38	27.34	31.61	28.62	15.43	46.87	35.13	32.19	25.64	21.29	42.27	32.7	N/A
uc004arq.1	downstream	BC128384	NonCGI	3179315	N/A	5.51	5.09	14.28	10.59	4.87	18.35	11.4	11.28	7.34	14.5	15.8	2.21	N/A
uc004asw.1	upstream	FGD3	NonCGI	3179553	16677	4.77	7.91	45.46	23.66	10.07	16.7	23.12	28.2	16.22	47.88	38.2	22.22	N/A
uc004asx.1	downstream	FGD3	NonCGI	3179556	N/A	2.55	4.28	2.92	1.28	0	4.69	0.37	4.54	4.6	55.59	4.55	4.53	spleen
uc004aug.1	upstream	PTPDC1	CGI	3180143	53670	5.54	13.08	42.07	29.44	21.66	12.42	23.52	40.79	26.47	18.96	40.95	27.1	N/A
uc004auh.1	downstream	PTPDC1	NonCGI	3180148	N/A	5.98	49.22	105.33	60.75	57.32	80.91	66.02	84.63	52.73	70.03	127.88	69.53	N/A
uc004aux.1	upstream	ONPEP	CGI	3180343	194488	5.45	50.17	132.63	58.38	57.23	46.29	64.42	71.71	50.53	57.31	113.59	71.95	N/A
uc004avb.1	downstream	APO	NonCGI	3180369	N/A	7.13	42.94	54.03	31.93	33.08	41.32	32.83	47.67	47.82	34.56	27.31	46.99	N/A
uc004axe.1	upstream	KIAA1529	CGI	3170904	68824	4.44	9.5	49.33	10.85	8.91	15.6	9.07	20.93	11.93	14.01	29.3	30.12	cerebellum
uc004axf.1	downstream	KIAA1529	NonCGI	3170938	N/A	5.55	39.17	82.12	38.84	24.35	54.13	33.84	52.2	32.05	70.94	68.84	47.67	N/A
uc004bhq.1	upstream	RGS3	NonCGI	3185644	18998	4.74	4.87	10.09	7.51	2.75	6.4	5.74	14.15	4.33	7.42	26.94	6.99	testes
uc004bhs.1	downstream	RGS3	CGI	3185658	N/A	4.75	5.64	13.02	16.86	6.28	8.22	13.43	4.62	23.73	15.9	17.85	0.01	prostate
uc004bof.1	upstream	NEK6	NonCGI	3188698	363	5.25	9.54	14	8.61	0.52	12.39	13.09	1.28	4.48	11.68	12.22	6.59	N/A
uc004boh.1	downstream	NEK6	CGI	3188699	N/A	5.6	68.78	149.64	98.07	64.99	121.38	88.65	86.1	58.85	139.92	165.16	122.08	N/A
uc004brb.1	upstream	LRSAM1	CGI	3189865	742	4.51	21.66	113.44	40.17	27.82	41.26	26.28	29.7	29.73	42.45	57.02	37.89	cerebellum
uc004brd.1	downstream	LRSAM1	NonCGI	3189868	N/A	4.59	8.84	24.08	3.87	3.31	9.68	7.23	11.43	2.73	2.54	15.47	4.04	cerebellum
uc004bvb.1	upstream	ODF2	CGI	3190465	360	2.71	15.71	79.07	19.36	13.19	29.01	19.42	15.44	25.47	50.15	188.18	20.36	testes
uc004bvd.1	downstream	ODF2	CGI	3190467	N/A	2.23	6.91	14.22	5.29	0.48	13.58	3.64	3.37	0.6	8.39	91.91	6.63	testes
uc004bvt.1	upstream	SET	NonCGI	3190661	5705	3.76	29.33	55.7	41.35	30.71	46.68	26.33	34.77	33.2	171.67	55.06	33.56	spleen
uc004bvu.1	downstream	SET	CGI	3190665	N/A	5.21	155.55	438.82	218.89	191.2	283.72	402.98	257.07	181.28	508.52	363.55	359.1	N/A
uc004bwy.1	upstream	FLJ00199	CGI	3190894	330	6.58	2.21	0	0	2.94	0	0.01	0	0	0	0.01	3.59	thyroid;kidney;breast
uc004bxa.1	downstream	FAM73B	CGI	3190895	N/A	5.8	76.76	103.58	100.31	64.02	111.59	87.19	124.35	75.54	188.81	117.52	144.58	N/A
uc004bxl.1	upstream	PPP2R4	CGI	3190940	29158	7.11	15.09	12.81	11.64	8.1	14.93	12.85	7.4	8.52	13.57	16.62	8.68	N/A
uc004bxp.1	downstream	PPP2R4	NonCGI	3190956	N/A	4.48	4.72	22.18	7.78	6.97	3.43	1.14	6.82	4.54	4.28	12.64	0.22	cerebellum
uc004bzv.1	upstream	ABL1	NonCGI	3191726	121563	4.79	311.21	588.73	311.11	388.94	482.57	307.54	251.55	262.52	815.63	826.94	491.62	N/A
uc004bzw.1	downstream	ABL1	CGI	3191748	N/A	5.68	105.36	108.85	57.09	43.23	65.66	65.31	53.62	70.02	119.91	85.22	116.42	N/A
uc004cbx.1	upstream	C9orf9	CGI	3192581	540	6.64	358.7	211.09	226.29	285.9	421.48	227.48	363.94	401.22	309.67	342.65	346.62	N/A
uc004cby.1	downstream	C9orf9	CGI	3192582	N/A	4.44	23.65	11.46	8.12	4.16	12.04	3.88	11.83	9.51	9.8	37.97	17.49	testes
uc004cid.1	upstream	EGFL7	CGI	3194523	4069	5.02	6.73	19.66	7.3	2.45	9.92	4.26	7.81	4.42	7.81	13.34	0.97	cerebellum
uc004cif.1	downstream	EGFL7	NonCGI	3194526	N/A	4.79	77.5	225.31	76.03	61.29	194.8	89.13	135.21	60.96	171.36	154.17	124.26	N/A
uc004cym.1	upstream	CDKL5	CGI	3970643	16619	5.8	8.33	20.29	14.26	6.32	11.6	11.23	12.56	9.88	18.6	22.82	6.44	N/A
uc004cyn.1	downstream	CDKL5	NonCGI	3970645	N/A	5.72	115.78	247.08	100.52	100.65	137.83	105.75	166.1	102.54	184.48	194.59	176.7	N/A
uc004dcc.1	upstream	MAGEB1 (MAGEL1)	NonCGI	3972867	3423	1.76	0	15.75	10.71	4.05	4.77	9.53	6.45	6.59	10.67	139.12	0.01	testes
uc004dce.1	downstream	MAGEB1	CGI	3972875	N/A	5.49	19.73	52.01	19.37	21.01	32.47	35.88	18.54	19.12	36.38	49.4	37.03	N/A
uc004dhj.1	upstream	UBE1	CGI	3976064	3035	5.01	10.83	36.4	7.13	10.95	19.56	13.41	14.91	11.56	28.88	31.28	25.48	N/A
uc004dhk.1	downstream	UBE1	CGI	3976069	N/A	4.41	31.76	168.84	46.43	88.14	173.53	112.43	58.18	36.8	109.9	122.37	107.99	N/A
uc004djx.1	upstream	EBP	CGI	3976672	278	5.98	29.98	67.76	28.25	26.33	38.72	30.82	38.77	39.22	40.55	56.46	27.22	N/A
uc004djz.1	downstream	EBP	CGI	3976673	N/A	2.65	2.77	76.1	1.12	8.79	23.85	2.66	27.01	0	11.1	15.04	4.09	cerebellum
uc004dko.1	upstream	BC067236	NonCGI	3976815	3887	4.18	0.62	38.74	20.64	11.05	16.55	8.56	11.37	2.72	19.69	30.07	15.64	cerebellum
uc004dkp.1	downstream	GLOD5	NonCGI	3976821	N/A	6.09	3.45	4.65	0.57	0.76	0.73	0.01	4.53	0	4.37	2.52	0.21	cerebellum;pancreas;spleen
uc004dlf.1	upstream	PQBP1	CGI	3976931	344	6.88	0	3.57	0.01	0	0	0	0	0.48	1.52	1.69	2.55	cerebellum;thyroid
uc004dlh.1	downstream	PQBP1	NonCGI	3976933	N/A	4.96	19.96	45.4	14.31	27.99	27.94	11.5	32.92	25.8	63.35	24.56	24.76	spleen
uc004doj.1	upstream	GAGE1 (U19142)	CGI	3977212	9480	1.95	30.01	136.01	58.61	21.72	42.39	37.61	30.19	30.76	45.66	528.75	50.11	testes
uc004dol.1	downstream	GAGE1 (GAGE4)	CGI	3977221	N/A	1.91	36.42	125.15	58.9	29.61	42.62	29.89	32.15	29.19	45.1	559.22	53.29	testes
uc004dor.1	upstream	CLCN5	CGI	3977302	144990	4.46	39.83	171.8	105.91	153.98	145.95	33.05	107.46	50.94	144.38	86.05	190.91	N/A
uc004dos.1	downstream	CLCN5	NonCGI	3977316	N/A	2.53	6.49	57.34	7.34	112.51	36.86	8.05	4.91	8.73	5.83	20.28	8.52	kidney;cerebellum
uc004dpm.1	upstream	MAGED1	NonCGI	3977653	90543	4.72	16.91	58.93	60.67	28.43	54.27	18.66	21.87	17.78	32.04	61.13	27.26	N/A
uc004dpo.1	downstream	MAGED1	NonCGI	3977655	N/A	4.29	33.12	126.6	57.78	37.56	86.07	47.23	42.84	27.72	46.73	140.24	57.54	testes
uc004dtk.1	upstream	MAGED2	NonCGI	3978519	626	5.48	13.05	23.75	32.09	20.37	16.53	16.26	12.83	18.11	27.13	46	18.53	testes
uc004dtm.1	downstream	MAGED2	CGI	3978521	N/A	5.31	32.11	81.57	35.72	43.81	66.88	35.64	38.5	32.01	92.47	62.5	45.27	N/A
uc004dwm.1	upstream	HEPH	NonCGI	3979763	1446	4.69	10.35	21.34	15.81	8.82	7.7	11.33	39.84	7.35	7.47	14.32	11.2	pancreas
uc004dwn.1	downstream	HEPH	NonCGI	3979764	N/A	4.89	17.05	41.43	38.37	11.74	16.01	10.65	20.55	22.93	42.09	44.49	18.57	N/A
uc004dxa.1	upstream	STARD8	NonCGI	3980080	45982	6.06	16.62	32.91	9.77	23.28	21.79	19.74	14.27	33.73	19.73	19.24	28.22	N/A
uc004dxc.1	downstream	STARD8	CGI	3980094	N/A	5.04	36.45	28.43	25.56	26.33	23.55	17.86	23.44	27.15	79.74	32.6	33.26	spleen
uc004dzf.1	upstream	GJB1	NonCGI	3980868	7987	3.9	0	1.62	0	0.97	16.12	0	0	0	0.02	0	0	liver
uc004dzg.1	downstream	GJB1	NonCGI	3980871	N/A	4.66	15.48	54.65	22.49	21.34	41.37	19.72	18.66	23.52	69.48	40.48	20.97	spleen
uc004ecd.1	upstream	UPRT	NonCGI	3982107	602	5.15	18.75	81.65	42.72	27.94	30.05	34.2	29.13	21.02	44.95	31.09	37.51	cerebellum
uc004ece.1	downstream	UPRT	NonCGI	3982108	N/A	3.65	11.85	47.66	4.27	11.82	4.8	2.67	9.88	5.66	12.34	7.55	6.21	cerebellum
uc004edl.1	upstream	FAM46D	CGI	3982722	84962	4.57	41.26	178.14	112.78	51.09	92.25	52.15	52.37	45.98	94.65	121.51	59.33	cerebellum
uc004edm.1	downstream	FAM46D	NonCGI	3982725	N/A	8.05	1.61	0.69	1.16	0	0.01	0	0.01	0	0.46	2.29	0.5	testes;breast
uc004eho.1	upstream	ARMCX4	CGI	3984790	67145	5.97	51.12	104.45	66.72	39.75	55.78	39.65	55.32	42.48	52.44	78.8	59.23	N/A
uc004eht.1	downstream	ARMCX4	CGI	3984844	N/A	4.93	55.29	149.6	65.97	29.69	62.31	40.94	84.72	55.49	105.54	100.42	90.53	N/A
uc004eia.1	upstream	ARMCX3	NonCGI	3984946	231	4.78	30.19	107.9	38.77	36.39	30.7	23.56	40.56	25.53	55.03	51.07	41.13	cerebellum
uc004eic.1	downstream	ARMCX3	NonCGI	3984947	N/A	5.21	4.82	11.87	1.88	4.06	5.79	0.02	9.09	6.64	13	11.06	3.12	spleen
uc004eiv.1	upstream	NXF2	NonCGI	3985064	31890	5.94	28.46	24.27	13.2	13.3	23.87	13.58	34.73	34.76	34.9	23.84	23.43	N/A
uc004eix.1	downstream	NXF2	NonCGI	3985087	N/A	3.16	7.95	35.2	11.2	5	0.95	3.28	13.88	9.09	7.82	57	6.33	testes;cerebellum
uc004ejo.1	upstream	BHLHB9	NonCGI	3985321	27100	5.28	71.1	172.87	49.73	62.8	115.02	58.39	83.78	90.39	135.17	84.38	78.14	N/A
uc004ejp.1	downstream	BHLHB9	NonCGI	3985330	N/A	1.83	4.15	183.07	13.67	17.97	6.75	10.26	4.34	7.03	11.17	34.61	7.96	cerebellum
uc004ejq.1	upstream	BC040959	CGI	3985345	70729	4.85	40.7	161	49.8	49.01	45.9	49.72	55.93	54.79	83.44	68.29	63.48	cerebellum
uc004ejr.1	downstream	BC032741	NonCGI	3985363	N/A	4.5	19.84	65.29	21.61	22.02	18.04	6.25	12.03	28.03	26.75	21.49	18.04	cerebellum
uc004eks.1	upstream	TCEAL1	NonCGI	3985666	244	4.71	8.69	29.87	2.71	4.74	13.34	11.32	9.54	2.69	14.84	10.51	11.28	cerebellum
uc004eku.1	downstream	TCEAL1	NonCGI	3985667	N/A	4.77	24.31	96.96	34.88	26.76	28.12	27.08	54.65	21.43	45.4	53.46	41.49	cerebellum
uc004emf.1	upstream	MUM1L1	NonCGI	3986169	9021	1.53	9.93	14.83	14.72	7.56	9.4	13.61	28.73	3.62	7.63	304.97	83.01	testes
uc004emg.1	downstream	MUM1L1	NonCGI	3986172	N/A	3.34	0	1.48	1.46	1.2	6.8	2.25	0.48	0	3.97	29.09	3.63	testes
uc004emk.1	upstream	RNF128	NonCGI	3986265	32826	5.49	4.9	14.94	5.13	4.53	17.02	7.82	9.22	3.08	8.73	10.75	3.69	liver
uc004eml.1	downstream	RNF128	CGI	3986269	N/A	2.91	28.22	131.25	20.48	60.54	339.45	38.99	91.85	30.93	46	81.72	92.23	liver
uc004emq.1	upstream	CLDN2	NonCGI	3986348	20240	4.48	4.75	13.04	10.82	0.67	26.32	3.75	5.31	3.95	7.26	13.41	6.76	liver
uc004emt.1	downstream	CLDN2	NonCGI	3986351	N/A	7.78	27.94	28.96	26.07	18.53	23.2	21.75	26.47	21.95	23.37	28.64	15.68	N/A
uc004enc.1	upstream	CXorf41	NonCGI	3986401	741	4.88	0.7	13.49	8.97	7.73	5.24	6.58	3.29	1.46	14.16	18.06	10.9	testes
uc004end.1	downstream	CXorf41	NonCGI	3986402	N/A	4.38	4.8	7.95	10.53	0	6.21	5.43	7.7	2.75	2.06	21.12	0	testes
uc004eoe.1	upstream	NXT2	NonCGI	3986936	1337	4.65	15.7	32.28	21.55	12.82	26.03	9.96	24.6	20.52	23.24	66.53	22.74	testes
uc004eog.1	downstream	NXT2	CGI	3986944	N/A	6.21	36.8	62.81	34.42	27.24	52.53	41.17	42.61	23.48	57.8	54.38	50.39	N/A
uc004eoy.1	upstream	PAK3	NonCGI	3987242	91174	3.52	5.4	10.09	2.08	6.76	8.2	3.93	45.76	3.2	4.49	19.25	18.49	pancreas
uc004eoz.1	downstream	PAK3	CGI	3987263	N/A	4.31	71.06	150.71	53.01	55.37	73.62	60.51	249.43	62.38	135.85	146.08	133.56	pancreas
uc004eqd.1	upstream	PLS3	CGI	3987997	32411	6.55	15	20.95	11.79	16.56	19.24	7.36	7.05	13.46	17.8	16.08	16.54	N/A
uc004eqe.1	downstream	PLS3	NonCGI	3988001	N/A	3.84	59.37	10.47	31.37	13.93	9.22	16.09	10.11	19.91	51.15	18.81	62.81	thyroid;breast
uc004eqx.1	upstream	LONRF3	CGI	3988653	1582	5.73	40.59	96.54	35.5	30.03	69.52	59.74	65.92	44.49	49.27	74.53	63.13	N/A
uc004eqz.1	downstream	LONRF3	CGI	3988654	N/A	5.36	6.94	19.23	6.12	4.63	6.75	5.81	5.05	3.94	1.83	7.61	11.21	cerebellum
uc004evz.1	upstream	FLJ30058	CGI	3990935	20475	5.68	19.55	15.47	16.78	11.3	16.9	40.84	12.28	16.71	15.8	26.94	22.71	muscle
uc004ewb.1	downstream	FLJ30058	NonCGI	3990939	N/A	6.55	0.02	5.49	3.1	1.01	0.93	2.92	3.38	1.84	4.85	5.33	3.52	N/A
uc004fdb.1	upstream	CXorf40A	NonCGI	3994456	250	5.35	27.27	64.93	34.6	29.94	46.5	27.55	30.62	32.42	53.39	83.25	51.4	N/A
uc004fdd.1	downstream	CXorf40A	CGI	3994458	N/A	3.4	4.77	74.14	24.35	11.64	38.98	25.43	15.34	8.18	86.1	21.06	20.21	spleen;cerebellum
uc004fez.1	upstream	MAGEA4	NonCGI	3995144	365	2.66	0	50.78	2.37	3.96	2.91	10.13	0.01	0	0	11.4	9.41	cerebellum
uc004ffa.1	downstream	MAGEA4	NonCGI	3995145	N/A	5.48	0.01	4.94	1.1	0.24	0	5.58	8.1	3.14	6.02	4.96	6.17	pancreas
uc001hzo.1	upstream	PLD5	CGI	2463668	75214	6.16	175.85	333.57	209.86	244.01	457.91	267	255.3	210.47	242.92	315.88	261.22	N/A
uc001hzm.1	downstream	RP11-561I11.1-001	NonCGI	2463656	N/A	3.07	15.73	125.14	12.34	8.43	37.56	21.39	66.08	0.01	35.88	26.4	47.14	cerebellum
uc001hvg.1	upstream	SIPA1L2	NonCGI	2460909	53080	3.27	226.66	127.05	894.74	93.3	427.94	137.51	112.91	200.92	696.41	290.37	362.66	heart;spleen
uc001hvf.1	downstream	SIPA1L2	NonCGI	2460882	N/A	5.85	10.98	6.67	3.54	0.63	3.82	1.5	5.35	2.07	5.34	5.12	7.47	breast
uc001hud.1	upstream	C1orf198	NonCGI	2460358	273	4.81	0.01	5.42	0	6.93	3.47	10.64	0.01	0.85	0.04	6.08	7.26	muscle
uc001huc.1	downstream	C1orf198	NonCGI	2460357	N/A	5.68	1.98	6.21	4.15	4.1	2.41	0.67	1.71	3.18	7.86	10.6	7.53	testes
uc001hmy.1	upstream	DUSP10	NonCGI	2457288	4659	3.48	15.14	98.18	14.56	7.76	97.61	25.24	30.48	16.48	48.05	52.74	26.44	cerebellum;liver
uc001hmx.1	downstream	DUSP10	NonCGI	2457281	N/A	4.46	4.9	22.99	3.09	2.2	14.46	3.89	15.26	5.05	7.55	1.63	7.9	cerebellum
uc001hld.1	upstream	ESRRG	CGI	2456035	48121	5.91	9.52	23.54	12.58	15.53	12.76	10.84	9.55	10.25	24.96	21.37	9.72	N/A
uc001hlb.1	downstream	ESRRG	NonCGI	2456017	N/A	5.12	21.56	40.84	24.6	45.23	13.24	16.61	25.52	11.04	16.53	18.7	13.8	kidney
uc001hgx.1	upstream	CD34	CGI	2453330	20846	4.39	338.78	77.1	460.9	237.45	79.63	277.71	116.97	206.08	251.25	285.76	358.66	N/A
uc001hgv.1	downstream	CD34	NonCGI	2453320	N/A	4.92	20.29	34.64	12.65	16	20.69	11.4	23.67	14.21	52.48	32.57	38.87	spleen
uc001hax.1	upstream	PIK3C2B	CGI	2452133	4378	4.37	17.59	51.21	13.85	17.7	16.25	7.25	16.99	20.77	49.11	35.85	11.04	cerebellum;spleen
uc001haw.1	downstream	PIK3C2B	NonCGI	2452130	N/A	4.37	0	14.13	0	1.69	2.21	0	3.6	0	0.96	5.93	0	cerebellum;testes
uc001gra.1	upstream	FAM129A	CGI	2447961	106505	2.43	189.22	34.66	882.52	20.68	20.06	268.07	259.38	97.09	421.65	95.66	200.14	heart
uc001grb.1	downstream	FAM129A	NonCGI	2447920	N/A	3.71	63	9.41	18.45	5.78	3.6	24.52	57.59	19.69	49.07	17.6	28.77	breast;pancreas
uc001gqc.1	upstream	NMNAT2 (C1orf15)	CGI	2447385	113728	1.14	22.97	505.03	9.73	12.69	7.69	16.34	14.57	5.99	8.17	109.92	11.86	cerebellum
uc001gqb.1	downstream	NMNAT2	NonCGI	2447356	N/A	3.82	7.5	43.13	6.02	3.79	6.71	8.03	10.61	7.61	3.8	6.01	8.64	cerebellum
uc001gmj.1	upstream	ABL2	CGI	2446091	86551	7.13	415.34	571.19	489	428.11	613.72	687.68	596.08	435.83	701.89	596.84	681.49	N/A
uc001gmi.1	downstream	ABL2	NonCGI	2446073	N/A	4.5	32.78	14.45	8.85	5.27	4.74	8.2	4.49	23.05	8.44	16.6	22.22	breast
uc001gko.1	upstream	KIAA0040	CGI	2444862	164	5.63	28.72	37.64	29.44	18.7	29.87	13.85	21.37	21.42	55.87	35.83	34.38	N/A
uc001gkn.1	downstream	KIAA0040	CGI	2444861	N/A	3.51	57.1	56.24	54.33	51.55	52.63	29.37	39.55	26.55	242.65	70.78	70.19	spleen
uc001giw.1	upstream	TNFSF4	NonCGI	2444295	1774	3.5	10.22	88.96	18.61	9.8	30.56	17.44	31.12	11.27	35.83	81.96	21.46	cerebellum;testes
uc001giv.1	downstream	TNFSF4	NonCGI	2444291	N/A	3.22	2.87	24.99	3.31	12.36	6.89	13.63	10.77	7.25	33.88	68.82	10.11	testes
uc001gfd.1	upstream	GPR161	CGI	2442966	1197	7.69	23.14	27.22	23.01	19.88	32.95	19.16	22.84	29.12	26.62	29.03	33.1	N/A
uc001gfc.1	downstream	GPR161	CGI	2442963	N/A	5.91	72.6	132.08	53.39	71.2	90.21	53.84	82.27	51.27	104.13	110.2	94.5	N/A
uc001gdd.1	upstream	BC020945	NonCGI	2442082	6786	2.29	7.61	5.84	7.03	3.08	1.52	3.77	1.93	7.22	0.77	78.56	8.64	testes
uc001gdc.1	downstream	AK093132	NonCGI	2442081	N/A	5.15	2.3	6.88	0	0.65	0.96	1.88	1.3	3.52	2.12	11.17	1.68	testes;cerebellum
uc001ful.1	upstream	CCDC19	CGI	2439860	25378	5.17	11.78	21.63	13.42	1.36	21.86	8.21	11	13.82	22.7	24.6	10.83	N/A
uc001fuk.1	downstream	CCDC19	CGI	2439823	N/A	5.81	48.85	96.75	48.6	35.3	55.8	67.05	59.31	48.41	71.7	105.99	76.18	N/A
uc001fuh.1	upstream	VSIG8	NonCGI	2439785	7310	6.06	19.44	38.7	18.86	13.93	33.68	20.04	28.1	19.4	30.59	36.08	36.78	N/A
uc001fug.1	downstream	RP11-190A12.4	CGI	2439774	N/A	4.69	7.7	31.82	3.85	12.71	7.83	5.98	7.18	5.75	9.3	13.77	7.5	cerebellum
uc001frc.1	upstream	FCRL3	NonCGI	2439039	128	5.57	3.58	4.17	6.29	3.29	4.7	0.14	0.19	3.7	10.13	8.95	7.3	spleen
uc001fqx.1	downstream	FCRL3	NonCGI	2439038	N/A	1.55	0.26	4.01	0.64	0	3.02	2.78	0.89	4.14	108.42	2.88	7.15	spleen
uc001fpe.1	upstream	MEF2D	CGI	2438262	10138	3.18	58.46	276.14	114.03	28.87	63.02	395.09	52.28	59.28	115.33	102.06	213.27	muscle;cerebellum
uc001fpb.1	downstream	MEF2D	NonCGI	2438256	N/A	4.12	9.13	39.54	33.37	29.49	35.09	34.24	12.24	12.73	0.01	47.3	13.24	N/A
uc001flo.1	upstream	YY1AP1	CGI	2437617	226	7.76	275.15	342.58	272.16	330.89	355.23	354.56	444.98	331.15	320.79	390.66	277.33	N/A
uc001flk.1	downstream	YY1AP1	CGI	2437615	N/A	7.6	584.97	954.16	881.72	685.73	829.92	629.17	763.71	656.08	806.64	698.39	916.34	N/A
uc001fkb.1	upstream	PKLR	NonCGI	2437379	465	5.63	2.59	7.26	4.78	1.47	3.77	0.01	4.81	0.57	0.01	7.57	2.94	testes;cerebellum
uc001fka.1	downstream	PKLR	NonCGI	2437378	N/A	4.95	6.2	12.59	5.37	11.92	20.87	10.55	2.08	5.97	6.08	2.96	17.54	liver
uc001ffk.1	upstream	ADAR	CGI	2436797	19755	3.91	102.97	377.67	76.91	75.97	136.6	53.75	97.76	104.05	227.58	169.74	93.45	cerebellum
uc001ffi.1	downstream	ADAR	CGI	2436792	N/A	6.33	219.99	349	164.03	203.5	317.17	277.36	297.05	190.37	351.15	287.46	357.6	N/A
uc001fec.1	upstream	TPM3	NonCGI	2436571	8884	1.43	25.11	91.16	51.63	18.3	32.71	516.85	33.59	296.64	42.28	61.28	1352.84	thyroid;muscle
uc001fdz.1	downstream	TPM3	CGI	2436558	N/A	2.68	69.13	150.98	78.45	63.41	177.16	72.15	71.71	52.81	666.75	251.9	94.77	spleen
uc001fcj.1	upstream	S100A13	CGI	2436123	5855	4.42	12.07	6.88	8.04	8.89	6.05	1.72	5.19	7.13	25.36	28.05	17.84	testes;spleen
uc001fci.1	downstream	S100A13	NonCGI	4045688	N/A	4.64	17.57	53.32	25.46	9.86	32.5	15.28	15.21	12.45	42.74	46.19	27.32	N/A
uc001fbc.1	upstream	SPRR2D	NonCGI	2435855	826	6.3	2.91	5.5	0	1.21	0.49	1.95	0	3.34	4.93	2.62	3.76	cerebellum;spleen
uc001fbb.1	downstream	SPRR2D	NonCGI	2435854	N/A	5.25	0	3.77	0.69	3.22	8.41	0	0.02	3.88	0.23	6.75	1.82	liver;testes
uc001ezh.1	upstream	RORC	NonCGI	2435295	5795	4.67	34.92	150.93	80.4	65.44	106.65	78.97	80.6	61.25	88.52	139.83	206.93	thyroid
uc001ezg.1	downstream	RORC	NonCGI	2435286	N/A	2.83	0	36.81	0.01	14.28	27.56	0	0.01	0	0.01	16.77	28.41	cerebellum;thyroid;liver
uc001exu.1	upstream	PIK4CB	NonCGI	2434968	1163	5.17	86.07	214.29	81.55	90.07	108.37	113.08	96.77	81.13	172.34	221.03	130.3	N/A
uc001exr.1	downstream	PIK4CB	NonCGI	2434964	N/A	3.52	47.59	173.07	42.48	65.7	95.25	69.65	45.23	48.91	153.81	311.46	92.71	testes
uc001exd.1	upstream	Sk-Tmod	NonCGI	2434889	31	4.66	2	1.08	0.05	2.46	4.27	15.98	2.87	4.41	7.74	12.36	4.74	muscle;testes
uc001exc.1	downstream	TMOD4	NonCGI	2434888	N/A	2.75	22.95	40.44	27.08	14.6	28.68	234.35	23.69	52.62	31.68	26.6	98.27	muscle
uc001ewg.1	upstream	FAM63A	CGI	2434694	616	1.98	12.85	25.83	4.64	10.48	6.56	20.02	21.34	37.19	8.82	239.22	68.75	testes
uc001ewf.1	downstream	FAM63A	NonCGI	2434773	N/A	2.3	41.02	37.24	0.09	29.14	24.23	2.79	20.81	9.94	8.78	182.37	27.91	testes
uc001eve.1	upstream	ENSA	CGI	2434521	489	4.5	82.12	271.18	113.5	58.62	155.61	187.1	74.43	72.24	242.55	125.9	142.31	N/A
uc001evb.1	downstream	ENSA	NonCGI	2434517	N/A	3.72	44.75	162.9	25.98	35.7	47.51	56.39	43.6	40.01	77.52	182.35	59.66	testes;cerebellum
uc001eoi.1	upstream	POLR3C	CGI	2432694	257	3.87	10.93	54.03	17.94	12.24	27.42	26.86	11.35	5.71	42.51	69.59	22.39	testes
uc001eog.1	downstream	POLR3C	NonCGI	2432693	N/A	5.44	11.5	17.97	14.66	6.7	8.98	5.15	6.18	5.31	14.71	22.83	15.67	N/A
uc001emh.1	upstream	PDE4DIP	CGI	2432076	36079	2.38	81.48	802.74	68.24	62.93	93.56	108.48	106.27	71.16	99.15	91.93	148.49	cerebellum
uc001eln.1	downstream	PDE4DIP	CGI	2432059	N/A	2.49	67.18	988.27	590.03	53.57	176.02	397.35	66.33	105.14	91.07	99.32	379.32	cerebellum;heart
uc001eez.1	upstream	DENND2C	CGI	2429234	312	4.39	0	13.83	0	0.82	6.99	8.88	8.54	0.03	0	8.87	6.13	cerebellum
uc001efc.1	downstream	DENND2C	CGI	2429233	N/A	2.31	3.23	19.52	2.71	5.47	9.18	27.31	3.29	3.84	6.02	107.35	17.81	testes
uc001ebp.1	upstream	C1orf183	CGI	2428098	16397	2.86	13.26	60.39	24.72	20.03	14.85	30.33	13.89	15.14	32.9	157.56	15.31	testes
uc001ebo.1	downstream	C1orf183	CGI	2428096	N/A	7.3	8.15	9.36	4.4	5.92	9.38	8.02	9.19	10.46	10.9	13.75	8.59	N/A
uc001eal.1	upstream	DENND2D	CGI	2427832	3750	7.33	97.62	122.25	95.88	77.55	107.3	92.56	131.34	100.45	139.32	112.52	139.72	N/A
uc001eak.1	downstream	DENND2D	NonCGI	2427826	N/A	1.8	25.74	31.72	19.1	21.24	25.57	20.88	28.84	30.2	404.12	46.26	34.23	spleen
uc001dvu.1	upstream	C1orf59	CGI	2426699	484	6.6	9.42	16.07	13.17	14.81	19.15	16.35	13.03	8.88	18.98	25.07	20.18	N/A
uc001dvt.1	downstream	C1orf59	CGI	2426694	N/A	1.97	7.68	25.02	8.55	7.34	12.53	13.52	9.56	10.41	25.48	186.85	11.25	testes
uc001dvn.1	upstream	SLC25A24	CGI	2426583	7535	8.03	96.13	100.5	100.87	75.79	101.83	100.51	135.96	118.36	108.17	114.91	102.34	N/A
uc001dvm.1	downstream	SLC25A24	CGI	2426578	N/A	6.3	7.55	18.05	7.95	12.03	22.51	7.86	11.4	14.81	16.42	16.01	13.15	N/A
uc001dnw.1	upstream	ZNF644	CGI	2422542	641	5.23	20.13	58.36	26.73	15.96	26.99	34.88	26.77	17.67	51.2	46.19	26.31	N/A
uc001dnv.1	downstream	ZNF644	NonCGI	2422539	N/A	4.13	26.54	77.85	15.67	22.53	20.07	13.45	15.59	9.67	24.5	45.92	24.9	cerebellum
uc001dnu.1	upstream	AK022898	CGI	2422490	15457	6.51	29.76	50.81	33.8	23.91	49.03	29.43	57.37	40.99	34.2	46.11	34.72	N/A
uc001dnt.1	downstream	BC036441 (AF250320)	CGI	2422482	N/A	2.18	6.2	43.54	8.19	2.25	7.62	9.21	14.28	7.06	16.31	142.87	14.31	testes
uc001dkk.1	upstream	SSX2IP	CGI	2420568	260	5.44	23.06	23.4	22.45	1.51	32.57	31.17	33.42	24.57	29.18	19.95	19.79	N/A
uc001dki.1	downstream	SSX2IP	CGI	2420566	N/A	5.86	245.17	352.99	256.52	215.46	447.39	236.98	375.76	232.48	528.17	318.72	378.98	N/A
uc001dhr.1	upstream	ZZZ3	CGI	2419104	761	5.14	14.4	45.22	27.98	25.31	41.43	69.64	21.52	23.66	48.28	47.96	31.48	N/A
uc001dhq.1	downstream	ZZZ3	CGI	2419103	N/A	4.31	12.86	64.18	10.79	20.19	18.94	8.64	29.05	11.23	28.82	32.02	18.81	cerebellum
uc001czs.1	upstream	C1orf87	CGI	2415341	64931	4.89	22.87	70.82	27.4	10.76	50.75	30.64	51.26	22.37	40.6	54.2	29.23	N/A
uc001czr.1	downstream	C1orf87	NonCGI	2415323	N/A	2.92	7.99	24.49	12.62	11.74	14.1	16.26	17.18	12.99	10.41	115.26	23.23	testes
uc001crb.1	upstream	STIL	CGI	2411271	81927	5.27	17.49	34.41	10.28	19.34	18.84	15.82	30.96	12.41	24.83	46.56	24.35	testes
uc001cqz.1	downstream	SCL	CGI	2411221	N/A	7.36	22.71	26.56	34.29	30.31	35.27	39.52	32.8	46.78	30.98	26.48	30.98	N/A
uc001cqf.1	upstream	MOBKL2C	CGI	2410872	1701	7.69	70.4	88.24	49.29	59.17	65.42	67.58	75.72	78.15	89.29	78.4	73.78	N/A
uc001cqe.1	downstream	MOBKL2C	NonCGI	2410866	N/A	6.79	18.98	30.8	11.26	15.22	14.37	14.48	18.46	22.18	19.06	18.71	21.29	N/A
uc001cnw.1	upstream	BC101256	CGI	2410239	1426	4.78	23.49	103.26	42.5	34.12	71.61	47.65	34.83	32.24	48.35	95.75	46.37	N/A
uc001cnt.1	downstream	BC036618	NonCGI	2410230	N/A	5.71	12.71	29.87	8.94	11.64	18.22	6.44	17.42	10.91	16.86	22.41	16.44	N/A
uc001cnm.1	upstream	MUTYH	CGI	2410153	355	3.33	9.32	36.27	6.18	17.14	40.32	0.09	14.13	0	5.33	17.62	1.59	liver;cerebellum
uc001cnj.1	downstream	MUTYH	CGI	2410151	N/A	5.54	7.03	5.54	7.98	3.43	14.98	7.82	16.05	18.29	10.15	19.07	9.39	N/A
uc001cln.1	upstream	SLC6A9	CGI	2409546	14137	5.97	50.56	111.07	62.72	55.86	93.81	86.48	77.7	50.08	99.36	118.95	103.05	N/A
uc001cll.1	downstream	SLC6A9	NonCGI	2409541	N/A	6.62	48.59	82.26	52.91	62.75	89.57	48.85	70.68	58.2	58.69	62.26	98.14	N/A
uc001chg.1	upstream	FOXJ3	CGI	2408917	645	5.58	20.06	28.2	16.45	39.31	47.83	12.58	35.79	17.62	24.19	29.55	33.32	N/A
uc001chf.1	downstream	FOXJ3	CGI	2408916	N/A	4.89	28.35	54.96	18.45	22.58	36.27	38.76	21.51	37.52	71.54	61.76	73.02	N/A
uc001byx.1	upstream	KIAA0319L	CGI	2406215	102767	5.34	50.51	138.66	64.85	79.97	96.67	71.42	63.41	44.81	122.85	138.18	89.28	N/A
uc001byw.1	downstream	KIAA0319L	NonCGI	2406182	N/A	4.26	10.16	24.4	1	7.44	9.95	3.48	8.3	5.76	0	6	1.24	cerebellum
uc001byh.1	upstream	ZMYM6	CGI	2406061	278	2.52	17	131.18	34.26	36.21	25.86	45.92	29.3	18.71	68.17	297.56	32.7	testes
uc001byi.1	downstream	DKFZp762A1615	CGI	2406060	N/A	5.26	11.54	37.01	13.5	15.95	14.15	13.8	11.25	12.07	23.18	33.69	14.59	cerebellum
uc001bpm.1	upstream	PTAFR	NonCGI	2403454	17189	4.65	10.84	21.58	12.9	14.86	15.98	16.13	0.01	1.65	25.04	24.89	12.39	N/A
uc001bpl.1	downstream	PTAFR	NonCGI	2403463	N/A	5.32	0	7.41	1.18	2.7	3.33	0.01	9.28	2.54	7.65	5.64	2.09	pancreas;spleen
uc001bom.1	upstream	FGR	CGI	2403249	8621	4.09	26.51	82.31	17.33	20.67	33.15	18.97	27.57	15.81	87.54	40.8	35.01	spleen;cerebellum
uc001bol.1	downstream	FGR	NonCGI	2403243	N/A	5.63	8.4	18.65	5.36	7.86	5.57	10.92	12.4	9.51	22.77	17.46	12.8	N/A
uc001bme.1	upstream	AIM1L	NonCGI	2402684	10279	6.73	17.37	17.39	11.17	9.51	8.5	13.97	12.5	12.62	9.08	21.52	16.37	N/A
uc001bmd.1	downstream	FLJ38020	NonCGI	2402672	N/A	6.02	17.95	24.8	25.99	15.44	33.17	23.7	42.2	12.35	23.91	33.18	25.39	N/A
uc001bma.1	upstream	UBXD5	NonCGI	2402640	11689	4.83	0	7.8	0.1	3.61	0.98	5.35	0	0	0	2.28	9.41	thyroid;cerebellum
uc001bmb.1	downstream	UBXD5	CGI	2402637	N/A	5.2	35.46	94.13	27.85	42.01	66.37	43.43	46.96	41.65	72.85	98.4	77.07	N/A
uc001blc.1	upstream	STMN1	CGI	2402478	375	2.74	10.15	23.23	3.42	6.95	6.8	8.56	12.76	8.52	15.77	96.8	12.18	testes
uc001bla.1	downstream	STMN1	CGI	2402477	N/A	3.04	34.09	170.89	41.43	33.97	51.92	44.56	41.8	34.56	76.08	275.77	49.38	testes;cerebellum
uc001bhx.1	upstream	GALE	CGI	2401608	260	4.45	18.71	45.63	29.83	26.95	0.02	15.84	18.39	13.75	35.61	47.54	25.41	N/A
uc001bhv.1	downstream	GALE	CGI	2401607	N/A	5.84	37.4	74.48	44.45	36.78	57.07	50.33	46.14	43.95	71.22	100.38	58	N/A
uc001bgr.1	upstream	HNRPR	CGI	2401323	32398	4.22	8.25	56.44	11.36	16.55	24.74	11.32	31.47	15.86	49.21	36.03	12.83	cerebellum
uc001bgo.1	downstream	HNRPR	NonCGI	2401295	N/A	4.68	4.8	13.34	1.54	3.36	12.55	6.99	10.7	5.68	3.2	24.27	8.88	testes
uc001bex.1	upstream	RAP1GAP	CGI	2400713	17511	4.84	30.12	111.91	47.06	24.38	57.54	37	43.63	26.66	60	75.19	55.99	cerebellum
uc001bew.1	downstream	RAP1GAP	CGI	2400708	N/A	5.77	7.1	16.19	9.26	6.39	9.48	9.16	2.17	4.07	10.45	16.17	10.02	N/A
uc001bem.1	upstream	ece-1d	CGI	2400591	54999	7.94	100.84	142.95	127.37	126.76	157.07	111.37	159.3	120.16	124.6	134.76	157.41	N/A
uc001bek.1	downstream	ECE1	CGI	2400577	N/A	2.96	3.54	60.36	32.25	3.28	69.95	5.17	8.92	0.01	65.21	67.65	46.61	liver;testes
uc001bee.1	upstream	EIF4G3	CGI	2400501	8808	2.89	18.13	37.4	19.96	3.71	35.71	20.12	37.85	21.59	55.47	177.93	30.39	testes
uc001beh.1	downstream	EIF4G3	NonCGI	2400496	N/A	3.83	1.09	18.15	2.05	1.56	0.54	0.01	0	2.92	3.41	13.42	0.24	cerebellum;testes
uc001bdu.1	upstream	AK123841	CGI	2400307	197	5.67	14.23	5.44	9.3	9.08	4.29	8.45	20.52	8.99	8.29	18.52	14.77	N/A
uc001bdt.1	downstream	SH2D5	CGI	2400305	N/A	6.5	126.52	139.58	84.58	97.63	126.17	76.7	135.34	164.07	90.05	152.83	145.21	N/A
uc001aza.1	upstream	NBPF1	CGI	2398340	230	2.37	18.9	301.1	13.66	37.05	97.25	21.79	34.65	44.36	107.61	278.47	21.02	cerebellum;testes
uc001azb.1	downstream	NBPF1	CGI	2398339	N/A	3.7	8.13	45.56	7.68	6.26	24.38	7.31	6.15	4.72	28.16	39.19	10.08	cerebellum;testes
uc001aie.1	upstream	NADK	NonCGI	2391742	1279	1.6	24.73	34.83	12.07	10.94	28.43	13.11	16.46	18.62	398.87	58.41	25.99	spleen
uc001aid.1	downstream	NADK	CGI	2391740	N/A	6.44	38.97	28.61	26.85	33.2	42.14	28.66	52.98	36.17	52.88	37.74	59.57	N/A
uc001ahh.1	upstream	SLC35E2	CGI	2391828	53264	5.39	12.32	45.84	21.19	10.28	18.6	18.44	22.27	17.28	32.3	29.45	30.04	N/A
uc001ahg.1	downstream	SLC35E2	CGI	4044632	N/A	6.2	21.15	41.49	22.09	15.66	28.03	19.46	31.85	16.73	37.43	25	23.8	N/A
uc001agv.1	upstream	CDC2L1	CGI	2391801	232	3.32	20.22	102.28	6.69	12.87	53.46	50.86	0.74	21.54	76.96	85.41	59.27	cerebellum
uc001aht.1	downstream	CDC2L2	CGI	2391800	N/A	5.19	12.07	34.36	9.02	12.95	21.4	4.54	18.64	22.43	20.74	29.03	25.42	N/A
uc001lmh.1	upstream	TUBGCP2	NonCGI	3315175	3197	6.18	4.68	13.19	11.09	8.04	10.76	10.09	1.69	5.91	9.57	12.79	7.98	N/A
uc001lmi.1	downstream	TUBGCP2	CGI	3315174	N/A	6.5	16.06	12.62	8.19	10.05	17.64	14.89	12.65	20.39	16.28	25.74	19.21	N/A
uc001ljs.1	upstream	C10orf90	NonCGI	3312092	3382	4.18	0.21	18.47	7.17	0.5	7.55	2.16	3.74	6.86	6.87	22.38	14.64	testes;cerebellum
uc001ljq.1	downstream	C10orf90	NonCGI	3312088	N/A	5.41	0	7.82	3.1	3.33	3.18	1.17	3.66	4.9	4.37	12.84	3.67	testes
uc001lho.1	upstream	GALNAC4S6ST	CGI	3268941	1298	5.09	62.65	129.6	50.99	53.75	116.3	85.91	78.49	57.02	181.2	102.81	104.37	N/A
uc001lhm.1	downstream	GALNAC4S-6ST	CGI	4038440	N/A	4.1	10.45	58.21	15.67	4.87	19.83	25.05	20.48	8.98	52.11	31.86	33.65	cerebellum;spleen
uc001leb.1	upstream	SFXN4 (BCRM1)	CGI	3309382	322	8.6	2882.92	3686.02	3272.15	3714.55	3444.53	3281.74	3503.64	3152.27	3556.12	2982.06	4236.08	N/A
uc001ldz.1	downstream	SFXN4	CGI	3309378	N/A	4.74	19.27	81.78	26.63	20.07	35.75	31.48	29.25	21.11	38.96	60.58	26.16	cerebellum
uc001lcx.1	upstream	KIAA1598	CGI	3308553	31195	5.72	41.21	94.92	66.03	31	39.37	40.36	48.44	50.38	54.28	64.75	34.11	N/A
uc001lcy.1	downstream	KIAA1598	NonCGI	3308547	N/A	4.03	5.32	33.25	1.07	8.71	5.25	3	13.04	9.03	6.43	10.9	2.36	cerebellum
uc001lcu.1	upstream	HSPA12A	NonCGI	3308475	107631	5.39	8.19	19.58	5.11	7.25	8.04	2.43	9.98	3.13	7.11	14.39	10.99	cerebellum
uc001lct.1	downstream	HSPA12A	CGI	3308444	N/A	7.17	731.22	1185	818.4	806.09	999.17	766.41	918.65	903.83	1289.98	1023.38	1129.83	N/A
uc001lcs.1	upstream	C10orf82	CGI	3308396	294	5.23	1.87	2.07	0	10.38	0.67	10.76	4.43	4.57	4.8	7.33	3.34	muscle;kidney
uc001lcr.1	downstream	C10orf82	CGI	3308395	N/A	4.05	10.73	25.42	32.79	27.51	12.37	1.52	0.01	4.03	11.79	19.68	17.52	heart
uc001kyg.1	upstream	KIAA1754	CGI	3305377	4499	4.22	107.08	140.93	78.76	52.98	44.7	92.28	310.93	114.42	91.2	157.97	136.84	pancreas
uc001kyf.1	downstream	KIAA1754	NonCGI	3305335	N/A	5.97	2.84	5.62	2.74	1.11	4.85	6.58	0	1.67	5.33	8.42	5.47	testes
uc001kxd.1	upstream	FAM26B	NonCGI	3304784	583	4.45	3.62	15.64	0	0.94	6.18	0	1.68	4.11	2.02	2.13	0.11	cerebellum
uc001kxa.1	downstream	FAM26B	CGI	3304781	N/A	5.82	123.89	168.56	165.19	110.4	159.52	138.76	103.74	108.71	260.29	233.37	146.99	N/A
uc001krf.1	upstream	DKFZp434M183	CGI	3303529	11045	6.28	53.26	129.61	72.22	54.35	66.99	57.35	86.42	63.48	68.82	75.32	71.6	N/A
uc001krg.1	downstream	DKFZp434M183	NonCGI	3303521	N/A	3.58	2.74	36.79	5.37	1.83	7.44	1.71	1.08	9.64	4.78	7.84	6.28	cerebellum
uc001kqj.1	upstream	DNMBP	NonCGI	3303218	78923	6.43	280.85	530.68	422.37	214.08	480.97	449.27	372.51	293.46	425.43	424.46	397.41	N/A
uc001kqh.1	downstream	KIAA1010	NonCGI	3303195	N/A	6.13	56.64	100.18	72.8	102.05	95.38	48.61	119.8	66.53	84.88	96.56	53.96	N/A
uc001knb.1	upstream	ARHGAP19	CGI	3302217	21992	6.2	119.29	126.84	144.15	69.01	146.02	126.06	174.16	124.03	157.48	224.91	132.01	N/A
uc001kna.1	downstream	ARHGAP19	NonCGI	3302199	N/A	3.66	7.22	10.21	2.71	4.66	3.66	3.49	0.26	5.76	4.31	32.6	0.82	testes
uc001kkw.1	upstream	SORBS1	CGI	3301478	78743	6.75	256.9	342.06	200.77	223.16	324.86	238.62	304.6	383.76	373.16	257.61	370.47	N/A
uc001kkt.1	downstream	KIAA1296	NonCGI	3301447	N/A	3.28	31.17	88.02	11.34	10.89	25.33	10.36	16.62	27.97	12.17	91.88	21.53	testes;cerebellum
uc001kia.1	upstream	IDE	CGI	3300420	76343	5.27	81.91	138.45	137.99	54.43	179.79	266.58	139.93	118.36	139.29	128.24	139.79	N/A
uc001khz.1	downstream	IDE	NonCGI	3300388	N/A	0.91	0.53	16.82	0	0	3.7	2.32	2.58	0	6.63	254.83	6.49	testes
uc001khw.1	upstream	CPEB3	CGI	3300320	47841	2.86	13.53	104.33	38.76	19.51	53.43	46.62	31.96	28.47	66.26	258.04	37.64	testes
uc001khv.1	downstream	CPEB3	NonCGI	3300311	N/A	4.35	0.01	20.05	7.91	3.51	0.71	6.62	3.02	3.33	0.01	6.14	6.91	cerebellum
uc001kgb.1	upstream	LIPA	NonCGI	3299648	162722	4.22	16.7	65.37	17	24.53	27.35	10.43	13.1	14.62	57.19	39.81	21.35	cerebellum;spleen
uc001kga.1	downstream	LIPA	CGI	3299617	N/A	2.47	44.9	85.79	35.84	26.61	103.05	35.8	38.44	27.18	400.41	59.89	50.97	spleen
uc001keh.1	upstream	GLUD1	CGI	3299028	796	3.66	316.46	669.33	427.44	378.01	1865.06	415.48	353.67	275.07	583.25	804.32	474.8	liver
uc001keg.1	downstream	GLUD1	CGI	3299023	N/A	4.64	30.35	60.83	8.22	23.9	61.13	15.8	50.13	26.7	25.47	31.49	24.5	N/A
uc001jut.1	upstream	SYNPO2L	NonCGI	3294691	5045	1.76	9.85	15.04	292.37	1.59	15.02	318.23	9.79	53.48	16.85	18.75	111.23	muscle;heart
uc001jus.1	downstream	SYNPO2L	NonCGI	3294683	N/A	6.1	222.1	411.27	221.08	206.85	330.69	149.12	251.14	191.38	278.33	292.18	299.22	N/A
uc001jup.1	upstream	USP54	NonCGI	3294628	22997	2.62	89.27	371.48	48.94	41.83	14.05	385.21	93.41	136.81	25.09	190.8	490.75	thyroid;muscle;cerebellum
uc001jun.1	downstream	USP54	NonCGI	3294621	N/A	4.73	8.49	23.43	4.65	2.69	5.47	1.73	9.33	5.48	7.13	16.16	7.15	cerebellum
uc001jsu.1	upstream	ASCC1	CGI	3293934	345	4.92	3.3	16.1	8.66	1.39	3.75	5.79	2.28	0	8.76	10.14	5.66	cerebellum
uc001jss.1	downstream	ASCC1	CGI	3293932	N/A	2.98	19.02	145.62	18.82	13.55	33.57	23.39	26.49	13.26	49.22	118.51	22.83	cerebellum;testes
uc001jsb.1	upstream	RP11-472K8.2-001	NonCGI	3293721	18003	6.63	22.1	32.31	28.69	15.71	30.75	33.08	22.95	25.12	28.91	44.54	22.96	N/A
uc001jsa.1	downstream	RP11-472K8.2-001	NonCGI	3293720	N/A	5.11	0	9.68	6.8	2.58	9.31	3.8	0.02	1.17	4.05	5.74	0.75	cerebellum;liver
uc001jqy.1	upstream	LRRC20	CGI	3293361	968	5.72	0.31	0	0.04	0	0	0	0	0	0.68	0	6.74	thyroid
uc001jqx.1	downstream	LRRC20	NonCGI	3293359	N/A	5.24	15.21	24.86	12.5	18.98	27.88	11.18	16.18	25.35	13.98	39.16	7.01	testes
uc001jmw.1	upstream	CTNNA3	NonCGI	3292357	30489	1.57	3.98	10.05	130.63	3.97	3.16	3.85	4.09	0	4.61	3.69	4.08	heart
uc001jmx.1	downstream	CTNNA3	NonCGI	3292356	N/A	5.58	0	7.46	3.42	2.4	0	4.34	0	1.7	0.1	2.33	0	cerebellum;muscle
uc001jmn.1	upstream	JMJD1C	CGI	3291818	196740	3.76	60.6	244.64	48.25	36.36	73.7	48.92	69	59.94	113.6	176.59	54.54	cerebellum
uc001jmm.1	downstream	KIAA1380	NonCGI	3291751	N/A	4.34	336.73	316.07	112.03	161.07	252.61	84.1	182.34	163.23	529.58	182.33	214.59	spleen
uc001jlw.1	upstream	PLEKHK1	CGI	3291471	63009	5.84	55.4	105.56	50.62	41.4	78.4	58.78	61.03	48.71	91.99	105.36	82.45	N/A
uc001jlv.1	downstream	PLEKHK1	NonCGI	3291450	N/A	4.88	0.01	0	0.01	8.86	3.99	0.04	0	0	0	5.12	0	kidney;testes;liver
uc001jlm.1	upstream	RHOBTB1	CGI	3291231	469	6.56	26.91	32.31	21.72	28.25	28.26	31.1	40.29	56.7	28.17	33.96	34.62	N/A
uc001jlj.1	downstream	RHOBTB1	NonCGI	3291230	N/A	6.28	5.61	22.05	12.62	12.05	9.1	13	11.62	9.49	16.12	19.64	12.87	N/A
uc001jhu.1	upstream	PGBD3	NonCGI	3288774	512	5.56	3.79	8.55	7.21	6.75	7.73	9.12	12.22	0	6.26	15.74	6.01	testes
uc001jhs.1	downstream	ERCC6	CGI	3288773	N/A	5.61	41.39	109.86	32.37	40.45	52.29	46.48	52.14	45.48	51.55	60.35	44.21	cerebellum
uc001jhn.1	upstream	RP11-507P23.5-004	NonCGI	3288603	9978	5.77	1.73	5.15	7.44	6.08	7.82	7.61	6.23	0	8.23	12.91	7.1	testes
uc001jhl.1	downstream	BC031641	NonCGI	3288599	N/A	5.21	0	8.7	3.08	0	0	6.28	1.28	1.38	4.83	2.29	0	cerebellum;muscle
uc001jgv.1	upstream	ARHGAP22	CGI	3288425	51172	4.54	4.07	18.23	10.41	6.63	4.4	2.9	3.55	9.64	13.07	23.86	22.64	testes;thyroid
uc001jgu.1	downstream	ARHGAP22	CGI	3288413	N/A	4.49	76.48	280.47	56.38	61.74	94.67	90.15	96.53	89.14	131.95	90.15	130.66	cerebellum
uc001jbc.1	upstream	ZNF32	CGI	3286407	174	6.5	36.98	26.23	23.87	15.66	23.6	27.31	37.95	31.81	32.68	37.55	45.19	N/A
uc001jbb.1	downstream	ZNF32	CGI	3286406	N/A	4.17	16.78	46.77	13.79	10.15	4.18	13.08	14.75	4.7	18.06	38.24	16.6	cerebellum;testes
uc001jav.1	upstream	HNRPF	CGI	3286310	284	6.91	30.7	35.24	36.19	22.58	49.97	46.36	37.16	36.88	42.52	51.23	30.26	N/A
uc001jat.1	downstream	HNRPF	CGI	3286308	N/A	4.05	1.37	17.89	8.21	0.47	1.94	9.65	5.74	13.34	8.55	23.53	0.02	testes;cerebellum
uc001iwt.1	upstream	ITGB1	CGI	3284232	376	6.97	401.02	571.02	647.82	392.41	739.87	577.36	592.59	436.7	645.2	642.34	514.85	N/A
uc001iws.1	downstream	ITGB1	CGI	3284230	N/A	6.09	124.07	145.08	110.26	109.39	136.23	124.52	198.27	258.8	168.18	181.75	195.38	N/A
uc001iuu.1	upstream	SVIL	CGI	3283152	100829	5.59	117.04	161.28	120.44	99.13	220.23	142.11	167.15	115.39	275.01	213.81	232.03	N/A
uc001iut.1	downstream	SVIL	NonCGI	3283123	N/A	1.28	60.35	9.16	706.3	9.13	8.71	1843.18	18.07	224.03	12.64	65.92	1337.25	muscle;thyroid
uc001itp.1	upstream	ACBD5	CGI	3282302	1298	6.96	7.98	7.55	13.97	6.6	14.44	12.4	10.18	14.34	14.68	10.86	16.48	N/A
uc001itn.1	downstream	ACBD5	CGI	3282298	N/A	6.48	85.24	118.12	64.29	61.58	111.49	75.4	75.41	123.14	114.73	116.33	113.28	N/A
uc001inc.1	upstream	ARMETL1	CGI	3278943	591	3.95	24.44	31.69	22.42	18.12	16.66	21.59	34.75	30.18	19.78	106.99	25.37	testes
uc001inb.1	downstream	ARMETL1	CGI	3278939	N/A	4.61	58.64	192.18	79.51	86.52	149.99	286.89	118.43	82.15	118.07	208.43	186.17	muscle
uc001imo.1	upstream	C10orf30	NonCGI	3278349	42896	2.84	0.9	18.14	3.69	2.11	5.77	0	1.47	2.51	0.34	40.2	0.91	testes;cerebellum
uc001iml.1	downstream	C10orf30	NonCGI	3278318	N/A	4.47	4.28	46.57	6.84	19.87	17.97	15.58	14.61	9.43	10.35	19.33	13.9	cerebellum
uc001img.1	upstream	PHYH	CGI	3278228	2282	6.29	15.41	39.22	19.23	16.39	21.21	19.43	20.43	15.86	21.52	26.54	14.27	N/A
uc001imf.1	downstream	PHYH	CGI	3278225	N/A	4.32	35.15	61.2	121.28	114.98	123.93	185.51	48.19	51.19	42.22	60.32	68.77	muscle
uc001ilc.1	upstream	UPF2	CGI	3277736	215	5.52	4.1	8.1	1.33	7.08	10.8	6.22	3.49	6.35	9.85	16.97	11.14	testes
uc001ilb.1	downstream	UPF2	CGI	3277735	N/A	4.51	23.13	104.92	29.42	26.88	39.55	58.25	42.95	25.57	79.57	88.99	64.09	N/A
uc001igk.1	upstream	ADARB2	CGI	3273832	545484	3.14	0.79	32.49	0.65	2.55	0.04	0.41	4.09	4.07	0	3.51	3.59	cerebellum
uc001igl.1	downstream	ADARB2	NonCGI	3273712	N/A	5.48	5.84	10.67	0.64	4.28	5.3	3.64	8.93	4.39	6.12	15.86	6.19	testes
uc001qfa.1	upstream	DKFZp451F1115	NonCGI	3397937	140228	3.51	14.45	101.66	3	24.29	27.16	25.1	25.67	25.36	20.44	62.37	16.31	cerebellum
uc001qez.1	downstream	RICS	NonCGI	3397912	N/A	5.92	31.11	46.82	31.57	17.01	42.53	33.07	65.6	45	30.95	48.6	33.2	N/A
uc001qer.1	upstream	KCNJ1	NonCGI	3397791	24905	1.4	4.98	12.81	6.29	242.02	8.77	6.67	11.2	6.21	13.65	16.55	6.28	kidney
uc001qeo.1	downstream	KCNJ1	NonCGI	3397782	N/A	6.37	7.64	7.22	11.12	13.73	5.88	10.39	6.87	2.98	7.31	3.6	9.67	N/A
uc001pwn.1	upstream	USP2	CGI	3394399	17473	4.57	66.44	214.3	55.23	61.22	103.16	63	104.3	70.88	117.94	195.91	91.64	cerebellum
uc001pwl.1	downstream	USP2	CGI	3394379	N/A	4.82	15.73	47.95	25.01	24.64	14.47	48.98	10.18	17.43	15.74	35.17	19.9	N/A
uc001pus.1	upstream	SLC37A4	CGI	3394121	171	5.59	59.71	107.4	74.54	65.72	97.61	86.8	108.88	69.89	172.67	78.7	141.43	N/A
uc001pur.1	downstream	SLC37A4	CGI	3394120	N/A	8.35	441.73	678.57	567.81	508.03	514.26	614.56	548.25	506.7	557.48	645.32	588.96	N/A
uc001psk.1	upstream	AMICA1	NonCGI	3393703	11648	6.16	36.98	42.61	33.28	49.66	43.66	58.02	37.17	45.97	80.47	47.52	27.95	N/A
uc001psi.1	downstream	AMICA1	NonCGI	3393696	N/A	4.3	6.06	14.31	0	0.86	3.38	0.4	2.84	3.79	15.42	2.55	1.5	spleen;cerebellum
uc001prk.1	upstream	FXYD2	NonCGI	3393464	3373	2.79	13.83	51.31	14.78	201.08	38.34	19.45	26.44	11.83	43.66	43.53	31.7	kidney
uc001prj.1	downstream	FXYD2 (ATP1C)	NonCGI	3393462	N/A	2.16	52.68	106	41.86	781.95	106.97	41.58	203.75	38.08	113.61	89.25	70.53	kidney
uc001ppz.1	upstream	KIAA0999	CGI	3393130	228026	3.38	94.35	514.53	119.46	96.96	186.93	178.09	69.6	83.32	169.02	485.92	142.63	cerebellum;testes
uc001ppx.1	downstream	QSK	NonCGI	3393034	N/A	3.03	61.18	379.35	65.9	66.55	43.25	113.57	33.81	52.48	42.22	178.27	86.83	cerebellum
uc001ppv.1	upstream	APOA1	NonCGI	3392995	36	2	7.72	8.78	5.66	2.94	155.08	6.61	13.67	12.36	7.25	39.87	12.13	liver
uc001ppu.1	downstream	APOA1	NonCGI	3392994	N/A	3.05	23.17	28.13	16.91	15.41	146.46	10.73	28.22	17.17	28.53	73.18	22.25	liver
uc001pma.1	upstream	ALG9	CGI	3391137	301	5.88	19.57	45.28	14.99	22.32	34.82	24.72	33.31	26.56	45.55	42.27	25.8	N/A
uc001plz.1	downstream	ALG9	CGI	3391134	N/A	5.84	6.71	22.49	8.84	9.38	14.16	12.8	9.82	7.02	17.75	15.49	6.09	N/A
uc001pla.1	upstream	ARHGAP20	CGI	3390685	461	8.65	18.36	24.03	16.73	17.3	20.15	16.95	21.57	21.99	20.9	22.95	16.89	N/A
uc001pkz.1	downstream	ARHGAP20	CGI	3390682	N/A	5.06	0.61	13.29	9.16	16.73	5.64	9.94	2.84	13.11	16.46	9.37	3.84	N/A
uc001pid.1	upstream	CASP4	NonCGI	3389323	11903	6.38	0	4.34	2.23	4.55	1.17	4.74	6.13	3.45	7.24	5.98	4.53	N/A
uc001pib.1	downstream	CASP4	NonCGI	3389319	N/A	4.02	5.64	5.48	3.06	0	11.35	0	0.01	0.56	15.61	0	0	spleen;liver
uc001pbe.1	upstream	SYTL2	NonCGI	3385123	31533	3.72	42.75	25.02	8.3	120.89	47.02	11.44	19.17	78.25	70.82	64.97	39.57	kidney
uc001pbd.1	downstream	SYTL2	NonCGI	3385103	N/A	4.28	20.11	34.13	12.07	85.31	18.98	16.25	21.63	51.05	26.29	34.64	26.89	kidney
uc001ozh.1	upstream	GAB2	CGI	3383295	75840	5.67	45.53	78.17	43.54	31.75	57.27	77.87	57.83	47.86	111.59	61.8	70.91	N/A
uc001ozg.1	downstream	GAB2	NonCGI	3383278	N/A	4.47	3.14	14.34	0	0.37	1.33	0.53	0	2.59	5.05	1.95	0	cerebellum
uc001oth.1	upstream	FCHSD2	CGI	3381493	1985	3.68	41.39	100.88	33.23	36.84	36.54	19.37	26.63	37	167.79	87.01	48.34	spleen
uc001oti.1	downstream	FCHSD2	NonCGI	3381490	N/A	3.82	0.86	15.78	2.57	5.23	7.25	2.59	0.25	2.27	27.53	7.42	4.83	spleen;cerebellum
uc001oqc.1	upstream	KIAA1022	NonCGI	3380558	69813	3.97	5.54	27.82	3.5	29.28	45.99	5.25	23.21	15.17	4.88	13.16	16.87	liver
uc001oqf.1	downstream	AK095088	CGI	3380544	N/A	3.43	13.58	67.36	55.46	13.43	56.53	130.43	16.2	1.91	48.37	45.51	50.4	muscle
uc001ocf.1	upstream	BATF2	NonCGI	3377371	6772	4.73	139.61	422.39	154.19	151.58	409.49	159.67	164.5	119.32	230.65	220.69	204.99	N/A
uc001oce.1	downstream	BATF2	NonCGI	3377368	N/A	6.49	10.78	18.63	14.54	5.71	12.01	8.46	9.26	6.01	10.46	8.85	13.51	N/A
uc001nuf.1	upstream	C11orf48	CGI	3376020	229	5.27	8.02	8.04	3.47	3.29	6.55	0	1.88	7.83	14.39	4.15	3.39	spleen
uc001nue.1	downstream	C11orf48	NonCGI	3376019	N/A	5.29	61.02	136.66	49.26	85.9	49.67	49.12	73.39	77.89	99.17	134.39	60.5	N/A
uc001nsp.1	upstream	RAB3IL1	NonCGI	3375636	2744	6.47	14.1	34.85	25.17	14.95	25.14	20.6	23.48	14.8	26.38	31.6	22.05	N/A
uc001nso.1	downstream	RAB3IL1	CGI	3375634	N/A	6.42	72.2	117.19	55.51	87.41	93.43	67.97	89.85	84.35	140.18	88.95	111.12	N/A
uc001nrq.1	upstream	FLJ12529	CGI	3375381	172	6.08	207.01	266.36	178.98	295.82	152.47	180.43	224.97	392.23	199.19	238.65	195.42	N/A
uc001nrp.1	downstream	FLJ12529	CGI	3375379	N/A	4.99	45.45	93.95	28.4	36.96	91.98	42.51	83.5	47.14	118.29	71.75	88.53	N/A
uc001nkl.1	upstream	SLC43A1	CGI	3373935	801	6.66	69.52	68.58	59.57	27.4	80.99	57.96	75.27	75.95	71.75	75.51	76.16	N/A
uc001nkk.1	downstream	SLC43A1	CGI	3373932	N/A	6.07	15.6	24.92	18.06	22.8	42.01	29.1	33.91	35.47	23.64	34.06	15.49	N/A
uc001nki.1	upstream	SLC43A3	NonCGI	3373876	459	4.68	5.81	16.77	5.8	11.27	13.35	9.05	27.94	0.82	5.8	18.02	9.66	pancreas
uc001nkh.1	downstream	SLC43A3	CGI	3373874	N/A	5.42	29.08	48.48	25.25	25.8	56.51	36.47	40.08	29.45	84.44	44.21	39.52	spleen
uc001ndz.1	upstream	PACSIN3	CGI	3371984	531	6.16	141.56	224.48	155.15	125.54	212.88	143.32	239.36	167.28	265.86	216.09	286.74	N/A
uc001ndw.1	downstream	PACSIN3	CGI	3371983	N/A	4.68	1.38	16.03	1.6	0	10.96	16.12	8.07	4.52	13.87	9.92	11.28	N/A
uc001ncv.1	upstream	FLJ20294	CGI	3371636	2655	4.07	60.49	229.66	39.82	36.3	76.46	73.51	43.45	59.65	128.01	106.14	97.35	cerebellum
uc001ncu.1	downstream	FLJ20294	NonCGI	3371635	N/A	3.7	7.24	33.92	0.01	5.23	7.03	1.31	6.97	1.27	6.63	15.12	5.58	cerebellum
uc001myf.1	upstream	TP53I11	CGI	3371048	1129	6.47	5.18	6.87	10.88	4.57	9.53	4.66	7.68	2.7	4.42	11.03	9.21	N/A
uc001myi.1	downstream	TP53I11	CGI	3371044	N/A	5.16	19.13	29.76	9.92	10.13	9.05	14.95	12.46	8.38	10.91	32.74	19.62	testes
uc001mwe.1	upstream	SLC1A2	CGI	3369429	419	5.23	29.59	62.53	30.04	23.67	64.95	28.24	62.92	25.69	23.32	55.06	43.03	N/A
uc001mwd.1	downstream	SLC1A2	CGI	3369427	N/A	5.54	137.78	282.69	100.48	128.94	203.92	156.03	228.3	120.39	283.67	156.46	190.02	N/A
uc001mvp.1	upstream	ELF5	NonCGI	3369146	1984	5.66	6.76	1.98	7.75	7.09	10.37	4.62	0.26	3.59	1.07	5.27	2.98	liver
uc001mvo.1	downstream	ELF5	NonCGI	3369144	N/A	4.77	106.92	339.08	85.95	99.08	145.46	86.81	134.45	100.3	165.48	173.96	161.19	cerebellum
uc001msa.1	upstream	BDNF	NonCGI	3367274	1026	4.2	0	19.35	5.7	4.72	0	0.67	2.42	1.39	5.43	8.8	1.97	cerebellum
uc001mrx.1	downstream	BDNF	CGI	3367273	N/A	5.94	47.96	41.32	26.31	39.54	33.6	31.3	47.95	74.64	34.03	34.54	26.63	N/A
uc001mrb.1	upstream	SLC5A12	NonCGI	3366956	1428	7.5	8.95	15.29	7.27	9.97	5.92	8.24	8.53	9.85	8.71	10.87	7.73	N/A
uc001mrc.1	downstream	SLC5A12	NonCGI	3366955	N/A	0.7	4.41	14.17	5.17	478.73	12.43	0	1.73	2.19	6.35	13.51	6.68	kidney
uc001mmo.1	upstream	PLEKHA7	CGI	3364675	222730	5.35	22.61	57.76	28.43	84.04	56.25	36.68	74.2	50.28	34.58	36.1	43.1	N/A
uc001mmm.1	downstream	PLEKHA7	NonCGI	3364573	N/A	5.83	0	6.76	1.18	2.25	3.21	4.34	1.74	0	0	3.36	0.02	cerebellum;muscle
uc001mmh.1	upstream	DKFZp434N1217	CGI	3364465	131887	5.32	20.4	57.74	42.55	15.93	48.55	49.41	25.28	22.16	53.56	54.2	45.06	N/A
uc001mmi.1	downstream	DKFZp434N1217	CGI	3364457	N/A	5.62	4.79	12.91	8.62	1.4	6.66	17.26	10.72	7.94	5.49	10.91	5.76	muscle
uc001mll.1	upstream	PSMA1	CGI	3364031	123215	5.81	89.78	195.53	108.72	83.14	176.62	107.59	157.01	100.32	209.82	142.72	137.36	N/A
uc001mlk.1	downstream	PSMA1	CGI	3364006	N/A	4.86	15.07	41.88	14.09	15.3	21.07	28.9	9.93	5.24	14.56	33.16	24.88	cerebellum
uc001mgl.1	upstream	STK33	CGI	3361855	272	4.55	2.26	24.55	9.87	12.24	12.65	14.19	6.02	10.52	12.27	38.25	18.74	testes
uc001mgj.1	downstream	STK33	CGI	3361853	N/A	4.64	15.79	35.16	27.27	13.28	31.89	22.54	20.36	18.57	27.42	74.86	21.6	testes
uc001mdc.1	upstream	APBB1	CGI	3360867	344	6.67	153.59	240.1	148.75	148.78	233.18	208.53	213.99	202.42	314.58	220.54	229.51	N/A
uc001mdb.1	downstream	APBB1	CGI	3360866	N/A	3.99	21.35	88.17	28.12	15.65	25.98	25.32	51.06	18.67	15.43	44.59	9.18	cerebellum
uc001mbq.1	upstream	TRIM5	NonCGI	3360669	253556	4.3	7.76	14.04	11.99	7.24	16.59	4.18	10.52	5.37	11.81	39.42	4.64	testes
uc001mbo.1	downstream	TRIM5	NonCGI	3360658	N/A	5.39	13.83	22.07	11.77	15.03	18.66	12.12	14.52	8.87	38.34	18.18	9.69	spleen
uc001lte.1	upstream	TOLLIP	CGI	3358771	6866	5.97	74.54	109.5	49.59	54.74	86.37	76.11	85.41	61.86	84.47	141.93	82.48	N/A
uc001ltd.1	downstream	TOLLIP	NonCGI	3358767	N/A	6.95	96.13	121.97	132.76	58.87	101.63	111.15	106.04	134.83	91.17	111.01	130.73	N/A
uc001ulb.1	upstream	GOLGA3	CGI	3479430	162	5.38	19.64	19.28	10.53	8.86	22.26	9.4	30.53	8.08	21.4	23.08	9.2	N/A
uc001ukz.1	downstream	GOLGA3	CGI	3479429	N/A	4.72	15.93	55.04	16.69	14.15	20.98	35.74	23.18	24.69	60.99	41.24	20.55	spleen
uc001uih.1	upstream	AK056047	CGI	3478297	545	6.3	37.51	54.49	22.32	24.29	35.12	33.1	41.21	48.1	33.93	47.46	24.13	N/A
uc001uig.1	downstream	AK123838	CGI	3478296	N/A	4.7	0.55	14.95	5.98	2.43	3.86	2.45	0.74	6.7	5.35	0	0.82	cerebellum
uc001uhh.1	upstream	AK057632	NonCGI	3477052	2926	7.4	78.37	92.69	97.54	66.25	110.48	93.02	118.15	111.42	95.48	89.26	69.55	N/A
uc001uhg.1	downstream	AL137270	NonCGI	3477050	N/A	3.66	0.06	0.72	0.02	5.83	0.2	1.39	2.25	2.22	0	20.89	0	testes
uc001udp.1	upstream	ABCB9	CGI	3475914	8720	5.26	6.7	22.31	20.87	4.91	14.28	22.53	15.01	8.03	13.43	29.46	19.67	N/A
uc001udo.1	downstream	ABCB9	CGI	3475909	N/A	5.46	18.37	39.17	14.96	14.19	16.31	9.6	18.94	33.7	22.4	32.97	18.27	N/A
uc001ucs.1	upstream	RSRC2	CGI	3475754	4168	3.96	28.4	98.09	18.42	17.66	22.18	29.82	11.32	18.24	50.52	58.5	35.99	cerebellum
uc001uco.1	downstream	RSRC2	NonCGI	3475749	N/A	2.72	3.98	32.24	5.57	11.65	2.52	1.31	8.32	7.97	20.95	80.92	9.33	testes
uc001ucc.1	upstream	VPS33A	CGI	3475575	40469	5.12	68.17	170.61	114.83	57.68	153.96	75.09	68.88	64.06	136.88	153.48	154	N/A
uc001ucb.1	downstream	DIABLO	CGI	3475536	N/A	5.47	36.1	78.91	40.35	28.12	41.68	14.36	45.95	31.76	38.88	47.19	49.71	N/A
uc001txz.1	upstream	PXN	CGI	3474417	15552	6.95	70.92	130.35	84.05	96.89	76.75	84.5	92.33	89.57	131.97	108.73	120.94	N/A
uc001txx.1	downstream	PXN	NonCGI	3474416	N/A	3.3	24.98	15.31	10.53	0.01	7.43	2.58	5.63	12.21	63.18	14.29	23.5	spleen
uc001txj.1	upstream	CIT	CGI	3474199	72810	3.04	17.81	45	12.05	17.26	14.97	12.39	16.36	18.78	33.49	139.79	47.8	testes
uc001txh.1	downstream	CIT	CGI	3474183	N/A	4.09	0	15.56	1.72	3.35	0.55	0.18	3.77	0	6.75	15.58	6.02	testes;cerebellum
uc001trt.1	upstream	HVCN1	NonCGI	3471358	395	4.48	32.42	106.21	31.89	24.3	46.51	34.63	28.46	16.77	60.08	67.18	37.18	cerebellum
uc001trq.1	downstream	HVCN1	CGI	3471356	N/A	6.86	24.31	33.31	26.91	22.38	30.74	25.12	37.61	31.75	46.76	44.38	33.31	N/A
uc001tof.1	upstream	FOXN4	CGI	3470763	18968	6.1	28.22	61.66	28.45	34.1	49.66	32.66	50.08	37.01	70.24	48.68	49.16	N/A
uc001toe.1	downstream	FOXN4	NonCGI	3470758	N/A	3.66	15.3	36.33	102.73	19.29	13.38	23.61	21.74	10.05	28.55	49.28	19.37	heart
uc001tkf.1	upstream	DKFZp547P055	CGI	3468879	8502	4.4	2.15	29.62	7.94	7.04	6.78	10.47	1.63	4.79	12.71	8.63	5.85	cerebellum
uc001tke.1	downstream	DKFZp547P055	CGI	3468875	N/A	6.27	38.14	97.11	55.92	62.55	61.42	64.97	58.35	59.73	74.14	102.33	52.92	N/A
uc001tgq.1	upstream	KIAA0701 (AK055593)	CGI	3467699	49916	8.76	4883.63	6315.51	4986.3	5410.44	6084.35	5689.18	5759.3	6076.71	5946.88	5263.15	6876.19	N/A
uc001tgp.1	downstream	KIAA0701	NonCGI	3467672	N/A	5.83	3.89	9.95	0.01	2.38	2.79	2.86	4.04	2.41	1.03	1.24	3.04	cerebellum
uc001tfd.1	upstream	BC024008	NonCGI	3467130	2919	5.96	0	2.26	2.08	2.83	6.71	0.52	1.93	1.14	0	5.62	1.5	liver;testes
uc001tfc.1	downstream	AK098641	NonCGI	3467129	N/A	5.13	0.42	4.43	4.07	1.79	0	1.09	0	0.01	3.63	10.21	1.07	testes
uc001tdj.1	upstream	TMCC3	CGI	3466248	34487	7.49	182.73	297.15	197.47	213.21	231.07	270.49	193.26	193.14	210.32	278.2	250.71	N/A
uc001tdi.1	downstream	TMCC3	NonCGI	3466234	N/A	5.42	16.95	52.69	25.33	15.15	19.76	15.97	20.25	18.61	27.62	30.41	17.38	cerebellum
uc001tal.1	upstream	MGAT4C	NonCGI	3464498	582555	4.5	3.71	12.84	2.18	2.05	0.78	2.86	7.28	4.65	0	16.6	3.61	testes;cerebellum
uc001tah.1	downstream	MGAT4C (hGnT-IV-H)	NonCGI	3464467	N/A	2.04	0	18.02	25.51	2.7	0	2.23	0.82	1.15	0.48	94.34	35.34	testes;thyroid
uc001sye.1	upstream	OSBPL8	CGI	3463020	136717	4.33	39.32	82.53	48.71	16.88	59.28	61.69	29.29	26.28	130	89.9	53.26	spleen
uc001syh.1	downstream	OSBPL8	NonCGI	3462992	N/A	4.48	19.78	44.32	6.97	8.91	5.83	11.86	8.18	10.44	15.37	17.36	19.94	cerebellum
uc001swk.1	upstream	TSPAN8	NonCGI	3462018	283899	6.75	1.24	1.99	2.51	0	1.05	2.54	5.92	1.88	2.37	4.69	2.07	pancreas
uc001swj.1	downstream	TSPAN8	NonCGI	3462007	N/A	6.6	3.72	5.31	2.33	5.17	5.52	6.38	1	0.88	2.55	5.17	1.98	N/A
uc001swi.1	upstream	PTPRR (ECPTP)	NonCGI	3461945	256162	1.08	11.19	468.14	8.23	11.1	18.8	14.69	13.69	5.46	22.79	26.67	12.94	cerebellum
uc001swg.1	downstream	PTPRR	NonCGI	3461892	N/A	2.05	6.56	111.5	8.79	3.79	6.35	4.07	6.85	5.58	35.19	0.13	4.81	cerebellum
uc001swc.1	upstream	PTPRB	NonCGI	3461879	27578	2.43	43.86	74.43	23.05	38.57	45.62	16.99	7.75	22.55	263.88	15.94	36.33	spleen
uc001swb.1	downstream	PTPRB	NonCGI	3461869	N/A	5.71	17.71	51.06	31.18	22.67	36.09	22.04	20.35	18.71	47.01	33.44	30.29	N/A
uc001sve.1	upstream	BEST3	NonCGI	3461540	10140	2.08	1.39	27.74	12.56	7.4	8.61	164.69	4.16	7.96	9.97	28.28	84.21	muscle;thyroid
uc001svf.1	downstream	BEST3	NonCGI	3461531	N/A	1.75	5.89	66.06	9.56	7.69	15.78	282.85	7.97	11.43	12.13	18.41	79.66	muscle
uc001sue.1	upstream	BC038739	CGI	3461323	479	4.14	1.08	9.56	4.58	7.75	4.01	2.45	4.23	3.97	11.08	29.55	6.23	testes
uc001sud.1	downstream	CR620484	CGI	3461322	N/A	2.89	3.06	8.25	5.25	0	15.5	2.26	0.91	2.36	8.62	52.13	6.5	testes
uc001ssz.1	upstream	AK128707	NonCGI	3460503	463	4.95	11.8	40.5	31.59	20.77	41.94	18.35	37.8	5.78	35.14	47.02	33.97	N/A
uc001sta.1	downstream	AY387666	NonCGI	3460461	N/A	4.54	1.76	13.31	2.16	16.52	2.72	9.62	15.94	6.72	0.61	7.42	2.76	kidney;pancreas
uc001spg.1	upstream	B4GALNT1	CGI	3458728	534	5.41	29.72	100.93	45.97	28.63	58.28	61.16	50.28	29.98	52.85	65.21	60	N/A
uc001sph.1	downstream	B4GALNT1	CGI	3458727	N/A	8.53	163.51	226.33	214.07	189.14	207.86	221.64	204.05	196.97	209.54	249.54	177.82	N/A
uc001soe.1	upstream	RGL1	NonCGI	3458584	10869	5.73	3.3	5.97	0	7.56	4.68	3.42	0	0.51	6.95	3.8	5.32	kidney
uc001snz.1	downstream	ARHGAP9	NonCGI	3458574	N/A	5.14	0.83	16.47	2.53	5.79	5.25	6.24	6.09	2.83	7.47	8.51	1.42	cerebellum
uc001sno.1	upstream	NDUFA4L2	CGI	3458423	2333	4.66	11.22	62.95	16.52	12.41	25.43	29.06	34.81	12.54	29.02	40.79	26.66	cerebellum
uc001snn.1	downstream	NDUFA4L2	CGI	3458417	N/A	4.05	3.22	21.93	0.48	4.1	2.76	4.56	2.3	0	0.98	7.42	1.71	cerebellum
uc001slq.1	upstream	BAZ2A	NonCGI	3458030	6168	4.81	9.17	36.42	12.99	6.51	23.43	24.17	10.17	13.13	26.47	38.58	27.56	N/A
uc001slp.1	downstream	BAZ2A	CGI	3458025	N/A	4.52	20.18	45.93	12.88	24.73	28.63	27.35	40.53	10.19	55.97	73.9	38.97	testes
uc001sky.1	upstream	USP52	CGI	3457747	223	3.89	22.6	126.33	22.27	30.94	56.63	17.22	29.9	33.64	48.82	91.61	36.7	cerebellum
uc001skx.1	downstream	USP52	NonCGI	3457746	N/A	3.23	0	24.79	4.16	2.45	7.19	5.19	5.08	7.1	5.74	40.87	1.3	testes;cerebellum
uc001sfy.1	upstream	ZNF385	CGI	3456729	5518	6.81	51.11	39.88	32.38	36.71	44.12	41.15	41.36	60.38	67.19	40.28	34.69	N/A
uc001sfx.1	downstream	ZNF385	NonCGI	3456728	N/A	2.24	33.35	199.42	42.96	0.9	45.69	48.33	0.18	5.54	66.23	161.98	0.18	cerebellum;testes
uc001sfr.1	upstream	NFE2	NonCGI	3456676	5246	1.99	2.64	11.46	2.97	4.91	9.31	0	2.51	0	99.49	12.12	6.9	spleen
uc001sfq.1	downstream	NFE2	NonCGI	3456673	N/A	6.34	5.72	14.42	7.65	4.2	6.75	2.53	7.98	5.68	10.04	6.56	8.82	N/A
uc001seb.1	upstream	ATF7	CGI	3456305	360	5.38	61.12	121.98	35.93	39.57	45.64	54.96	46.61	54.77	75.29	75.98	45.48	cerebellum
uc001sea.1	downstream	ATF7	NonCGI	3456304	N/A	5.2	54.36	176.42	60.22	61.58	82.94	74.87	81.47	46.84	108.23	97.24	105.76	cerebellum
uc001sbz.1	upstream	CSAD	CGI	3456046	313	5.54	5.7	23.9	10.96	4.31	12.07	13.98	17.87	6.9	10.33	17.88	13.61	N/A
uc001sbx.1	downstream	CSAD	CGI	3456045	N/A	4.99	79.47	221.16	63.91	69.33	85.47	59.84	132.42	97.65	145.17	148.57	133.66	N/A
uc001sbk.1	upstream	AK096472	CGI	3455966	7381	6.44	13.76	27.35	28.42	17.82	32.59	22.82	32.54	15.95	35.67	25.1	30.16	N/A
uc001sbj.1	downstream	CR590020	CGI	3455962	N/A	5.79	27.49	54.85	22.58	19.58	41.1	30.21	54.67	25.01	46.39	43.92	31.73	N/A
uc001sac.1	upstream	KRT81	CGI	3455283	16856	6.17	32.49	60.52	34.46	28.84	43.78	41.4	32.51	33.42	44.85	72.3	45.39	N/A
uc001sab.1	downstream	KRT81	CGI	3455281	N/A	4.79	11.85	26.77	12.97	19.67	37.55	17.05	18.08	11.05	10.94	19.03	1.05	liver
uc001ryl.1	upstream	GALNT6	NonCGI	3454925	7840	5.28	8.55	52.12	14.89	24.4	23.13	31.39	30.34	18.86	27.63	32.55	19.14	cerebellum
uc001ryk.1	downstream	GALNT6	NonCGI	3454915	N/A	5.03	54.78	127.27	67.82	45.55	73.84	84.64	95.43	39.99	159.13	79.2	61.63	N/A
uc001rye.1	upstream	LOC57228	CGI	3454836	208	5.93	1.27	1.46	6.65	1.8	5.69	5.36	3.59	1.08	9.15	6.43	6.27	spleen
uc001ryd.1	downstream	LOC57228	CGI	3454835	N/A	8.01	994.01	1090.33	992.79	766.33	1169.52	870.21	1227.54	1062.3	1235.33	1072.03	1108.01	N/A
uc001rro.1	upstream	ZNF641	CGI	3453139	673	5.44	30.26	39.68	34.29	27.03	59.57	40.59	58.7	21.51	76.02	40.91	64.93	N/A
uc001rrn.1	downstream	ZNF641	NonCGI	3453138	N/A	5.07	0.01	15.66	3.8	0.71	8.72	7.24	4.77	4.23	8.79	5.08	3.94	cerebellum
uc001roi.1	upstream	NELL2	CGI	3451916	742	7.16	219.29	437.87	310.43	328.29	366.93	331.39	393.91	387.17	408.85	275.33	403.35	N/A
uc001roh.1	downstream	NELL2	CGI	3451915	N/A	5.08	12.33	45.21	14.01	10.82	21.7	12.1	14.22	10.3	22.9	17.21	22.31	cerebellum
uc001rjb.1	upstream	TMTC1	CGI	3449183	1713	7.49	21.18	34.38	28.68	24.05	31.74	37.67	32.02	30.3	42.17	36.93	28.57	N/A
uc001rjc.1	downstream	TMTC1	NonCGI	3449173	N/A	5.52	18.2	32.59	32.86	13.73	24.14	7.66	25.87	29.05	40.65	35.46	20.28	N/A
uc001ril.1	upstream	PTHLH	NonCGI	3448769	2022	5.34	0.24	6.29	5.9	3.34	2.6	0.34	5.79	4.29	4.33	10.94	0.02	testes
uc001rik.1	downstream	PTHLH	NonCGI	3448762	N/A	4.75	3.57	13.65	12.87	0	11.89	2.93	11.6	0	9.13	5.92	4.52	N/A
uc001rge.1	upstream	BCAT1	CGI	3447753	46910	4.27	15.85	20.25	14.46	7.81	19.4	14.89	53.05	9.82	27.27	49.83	13.97	pancreas;testes
uc001rgc.1	downstream	BCAT1	NonCGI	3447736	N/A	6.33	28.75	59.9	36.54	25.31	51.22	47.69	44.32	31.31	38.03	59.37	35.32	N/A
uc001rdn.1	upstream	LMO3	NonCGI	3446167	1290	3.11	116.71	40.91	14.33	8.36	11.89	28.78	43.04	13.59	15.13	19.27	90.93	breast;thyroid
uc001rdl.1	downstream	LMO3	NonCGI	3446165	N/A	6.17	65.4	98.12	41.24	35.46	58.32	48.74	61.02	47.38	57.22	65.33	78.81	N/A
uc001rcq.1	upstream	ARHGDIB	NonCGI	3445807	12743	4.13	0	5.11	2.53	0.15	0	0	0.8	1.8	16.49	4.91	0	spleen
uc001rcp.1	downstream	ARHGDIB	NonCGI	3445800	N/A	4.59	12.86	16.28	11.11	5.58	5.79	8.31	5.14	10.1	37.73	15.09	11.38	spleen
uc001qyh.1	upstream	KLRC3	NonCGI	3444143	15398	7.29	0	3.41	0	0	0	1.31	0	0	0.81	0	0.33	cerebellum;muscle
uc001qyi.1	downstream	KLRC3	NonCGI	3444132	N/A	4.7	2.33	14.11	6.62	6.49	7.8	1.78	5.88	4.31	20.74	19.61	11.74	spleen;testes
uc001qqd.1	upstream	ZNF384	CGI	3442248	142	6.79	173.11	315.38	262.62	188.44	277	259.87	210.68	191	314.73	281.36	323.39	N/A
uc001qqb.1	downstream	ZNF384	CGI	3442246	N/A	5.82	106.6	272.42	148.71	187.61	145.06	175.05	120.4	132.69	199.77	264.27	140.99	N/A
uc001vtq.1	upstream	ADPRHL1	NonCGI	3526540	4382	1.02	11.71	29.84	1027.99	7.52	14.7	96.57	1.53	53.34	9.9	19.95	214.53	heart
uc001vtp.1	downstream	ADPRHL1	NonCGI	3526537	N/A	5.31	4.71	10.02	1.93	0.37	0.01	9.42	6.79	3.42	5.62	7.7	2.06	cerebellum
uc001vrn.1	upstream	ANKRD10	CGI	3525728	14385	8.99	1246.23	1533.24	1190.36	1299	1313.25	1207.42	1378.1	1470.92	1312.15	1197.2	1520.88	N/A
uc001vrm.1	downstream	DKFZp686B07190	NonCGI	3525715	N/A	4.07	179.91	524.49	51.28	119.22	95.46	331.75	193.99	218.78	361.55	302.87	268.11	cerebellum
uc001vpf.1	upstream	FGF14	NonCGI	3523569	485129	0.42	17.97	1543.35	15.23	16.67	10.89	9.07	17.58	21.52	9.24	14.59	11.93	cerebellum
uc001vpe.1	downstream	FGF14	CGI	3523548	N/A	3.91	0	19.57	1.25	1.74	2.74	2.41	12.76	0	8.43	4.22	0	cerebellum;pancreas
uc001vlj.1	upstream	SPRY2	CGI	3519332	1292	2.73	26.62	131.66	22.9	5.29	21.14	12.52	15.81	13.81	75.88	3.7	24.91	cerebellum;spleen
uc001vli.1	downstream	SPRY2	CGI	3519330	N/A	1.62	27.59	345.06	16.74	7.92	30	13.77	23.52	13.21	40.97	16.52	12.26	cerebellum
uc001vht.1	upstream	DIAPH3	CGI	3516075	150776	4.58	22.83	40.01	26.14	22.63	32.48	23.47	29.12	25.8	29.84	95.06	24.02	testes
uc001vhu.1	downstream	DIAPH3	NonCGI	3516043	N/A	2.47	0.35	6.6	3.06	1.6	5.5	3.22	2.82	0.7	2.04	56.02	2.65	testes
uc001vgs.1	upstream	VPS36	CGI	3515047	430	3.67	179.82	1072.8	352.72	238.5	321.92	480.03	250	180.47	651.03	138.22	343.23	cerebellum
uc001vgq.1	downstream	VPS36	CGI	3515043	N/A	4.27	13.01	45.97	1.06	18.52	6.54	16.53	13.38	8.51	27.14	15.96	20.52	cerebellum
uc001vcx.1	upstream	CAB39L	CGI	3513791	42486	3.38	0	20.24	1.9	1.06	0.58	3.92	0.4	0	5.85	20.64	0	testes;cerebellum
uc001vcw.1	downstream	CAB39L	NonCGI	3513780	N/A	4.71	14.11	30	30.71	7.54	16.39	7.61	6.46	14.65	17.19	38	13.95	testes
uc001vbr.1	upstream	HTR2A	NonCGI	3513180	819	4.88	10.39	11.89	5.06	4.36	1.55	1.72	3.54	8	5.99	20.43	8.08	testes
uc001vbq.1	downstream	HTR2A	NonCGI	3513178	N/A	4.74	16.52	26.22	10.88	1.03	9.45	11.21	2.79	16.16	13.16	25.03	11.12	cerebellum
uc001vbi.1	upstream	C13orf18	CGI	3513031	48178	2.95	8.21	13.3	6.77	13.22	16.17	10.38	12.86	8.25	9.64	92.93	13.11	testes
uc001vbh.1	downstream	C13orf18	NonCGI	3513010	N/A	2.9	3.65	9.69	0.01	0.6	6.1	0	5.58	4.8	6.57	49.73	6.98	testes
uc001vba.1	upstream	LCP1	NonCGI	3512915	13695	2.67	12.03	29.19	15.08	12.24	18.64	10.19	12.22	10.89	72.58	135.22	13.92	testes;spleen
uc001vaz.1	downstream	LCP1	NonCGI	3512911	N/A	5.09	6	6.96	11.97	4.5	10.92	4.55	6.75	6.42	26.38	12.27	8.41	spleen
uc001uxp.1	upstream	SUGT1L1	CGI	3511018	113717	5.71	279.19	795.09	474.04	655.33	622.85	685.93	367.01	389.14	641.35	431.65	751.38	N/A
uc001uxo.1	downstream	AX748002	NonCGI	3510968	N/A	4.96	2.83	28.03	8.74	6.06	16.07	7.24	12.76	6.55	8.82	9.43	7.85	cerebellum
uc001uvq.1	upstream	SPG20	NonCGI	3509770	23392	5.93	3.54	9.08	4.83	6.28	8.12	12.42	5.66	3.35	1.95	2.08	5.15	muscle
uc001uvo.1	downstream	SPG20	CGI	3509767	N/A	6.4	347.56	663.09	466.44	475.24	491.01	514.37	428.79	367.03	717.06	698.36	429.38	N/A
uc001uux.1	upstream	STARD13	NonCGI	3509093	391054	2.92	5.69	9.24	9.61	0.85	15.17	2.68	13.24	0	9.29	58.34	1.71	testes
uc001uuw.1	downstream	STARD13	NonCGI	3508992	N/A	5.63	54.59	56.36	33.75	42.64	105.45	61.97	56.77	43.44	87.46	39.51	65.78	N/A
uc001utl.1	upstream	HSPH1	CGI	3508405	385	6.59	253.54	334.02	207.87	175.34	301.13	266.55	346.07	220.29	375.57	261.79	350.3	N/A
uc001utj.1	downstream	HSPH1	CGI	3508401	N/A	3.01	60.29	285.89	214.76	114.88	96.81	113.27	80.04	350.67	619.19	775.98	210.8	testes;spleen
uc001usz.1	upstream	HMGB1	NonCGI	3508122	151429	3.06	2.16	61.01	8.65	10.01	31.14	1.27	6.6	8.58	10.79	22.42	1.62	cerebellum;liver
uc001uta.1	downstream	HMGB1	NonCGI	3508095	N/A	5.82	2.03	5.89	0.54	6.06	0.61	3.16	0.54	0	1.99	5.05	5.53	kidney;cerebellum
uc001urm.1	upstream	LNX2	CGI	3507030	705	5.33	17.65	61.04	25.03	19.46	25.61	19.04	23.12	21.47	37.63	37.98	22.64	cerebellum
uc001url.1	downstream	LNX2	CGI	3507028	N/A	5.82	17.62	33.6	45.38	56.44	62.75	48.87	66.99	74.43	42.92	50.62	43.42	N/A
uc001urj.1	upstream	MTIF3	CGI	3506967	386	5.7	26.71	48.39	56.53	38.06	68.87	48.9	28.15	22.24	66.39	56.45	44.08	N/A
uc001uri.1	downstream	MTIF3	CGI	3506965	N/A	7.12	105.79	70.89	72.56	69.49	82.76	74.19	89.98	125.27	77.12	102.27	77.43	N/A
uc001uqq.1	upstream	RNF6	CGI	3506474	530	5.1	8.69	42.67	26.54	11.97	21.89	19.81	11.13	20.47	27.54	40.29	20.82	N/A
uc001uqp.1	downstream	RNF6	CGI	3506471	N/A	3.66	15.8	167.26	53.43	27.45	62.32	73.3	30.07	27.45	126.77	132.1	64.76	cerebellum
uc001unp.1	upstream	N6AMT2	CGI	3504419	31	8.03	78.54	79	67.61	95.44	83.18	82.83	102.23	100.42	94.39	77.42	108.31	N/A
uc001uno.1	downstream	N6AMT2	CGI	3504418	N/A	6.47	126.54	191.13	100.68	82.74	149	115.74	139.96	118.09	161.61	174.84	178.35	N/A
uc001ynj.1	upstream	BAG5	CGI	3580799	509	5.18	25.4	80.62	53.65	28.89	58.32	48.07	28.02	45.63	59.47	96.34	45.42	N/A
uc001yni.1	downstream	BAG5	CGI	3580797	N/A	1.01	14.18	49.16	12.9	9.73	18.51	11.11	9.15	7.46	23.3	561.31	14.51	testes
uc001ykv.1	upstream	HSP90AA1	CGI	3580230	52641	5.3	8.69	29.08	8.69	7.63	12.75	18.71	14.17	3.87	13.65	18.76	12.32	cerebellum
uc001yku.1	downstream	HSP90AA1	CGI	3580210	N/A	3.26	149.79	933.17	208.56	247.8	248.32	197.88	214.81	342.83	555.68	1238.09	322.52	testes;cerebellum
uc001ycu.1	upstream	SERPINA10	NonCGI	3577592	247	2.07	3.77	6.56	5.31	2.35	93.85	4.07	3.35	3.17	6.82	6.39	5.27	liver
uc001yct.1	downstream	SERPINA10	NonCGI	3577591	N/A	3.31	0.01	19.05	26.56	18.07	51.18	17.83	14.17	0.07	0	18.45	3.53	liver
uc001xzv.1	upstream	MTAC2D1 (TC2N)	NonCGI	3576746	31030	2.2	38.93	34.32	12.86	14.29	32.48	17.3	36.43	43.24	308.99	32	34.68	spleen
uc001xzu.1	downstream	MTAC2D1	CGI	3576735	N/A	5.3	26.31	49.57	28.53	15.58	29.22	15.28	44.45	15.51	41.91	47.43	41.75	N/A
uc001xxv.1	upstream	DKFZp547I1415	CGI	3575955	222	3.51	52.65	85.54	52.62	51.78	58.63	47.87	61.32	35.41	53.27	92.15	281.23	thyroid
uc001xxs.1	downstream	C14orf143	NonCGI	3575951	N/A	3.76	9.02	30.67	11.32	5.31	11.82	11.82	4.08	16	12.66	56.26	9.64	testes
uc001xwo.1	upstream	KCNK10	CGI	3575287	3904	5.46	5.09	6.34	0.44	0	2.55	0.2	3.94	0	5.14	5.69	7.59	thyroid
uc001xwn.1	downstream	KCNK10	NonCGI	3575283	N/A	2.16	5.55	95.5	3.92	2.36	5.34	7.23	4.86	6.88	5.22	8	5.1	cerebellum
uc001xva.1	upstream	C14orf145	NonCGI	3574032	17797	6.63	0	4.48	0	0	0	0.06	0	0	0.04	0	0	cerebellum
uc001xuz.1	downstream	C14orf145	CGI	3574026	N/A	2.74	7.36	79.21	11.24	13.17	12.6	7.36	7.24	6.19	28.75	82.72	6.95	testes;cerebellum
uc001xnm.1	upstream	ZFYVE1	CGI	3571276	40175	4.24	42.58	155.01	44.87	50.1	78.69	141.87	24.2	41.09	129.83	88.8	109.06	N/A
uc001xnl.1	downstream	ZFYVE1	NonCGI	3571266	N/A	6.76	13.95	19.32	22.8	14.66	12.19	17.54	15	10.22	17.38	22.22	26.34	N/A
uc001xnc.1	upstream	DPF3	CGI	3571190	1484	4.39	36.8	146.53	49.46	41.56	44.74	45.92	36.11	43.86	53.6	32.55	29.05	cerebellum
uc001xne.1	downstream	DPF3	CGI	3571189	N/A	0.89	1.71	395.12	11.74	8.59	10.24	6.63	7.69	5.12	5.79	14.85	5.92	cerebellum
uc001xjj.1	upstream	C14orf83	CGI	3569318	181	5.25	0	10.91	10.51	4.14	1.31	6.96	4.78	3.74	5.18	1.13	9.3	cerebellum
uc001xjk.1	downstream	C14orf83	CGI	3569316	N/A	5.02	73.39	99.37	83.14	57.88	217.57	120.66	74.67	60.73	96.78	83.03	133.42	liver
uc001xaf.1	upstream	PLEKHC1 (KIND2)	CGI	3564971	73	8.86	102.72	131.33	109.36	129.5	111.43	107.61	117.5	129	115.95	140.09	106.42	N/A
uc001xad.1	downstream	PLEKHC1	CGI	3564970	N/A	2.9	0	34.25	9.06	0	0	0.01	0	0	7.89	11.4	0.01	cerebellum;testes
uc001wwj.1	upstream	MAMDC1	CGI	3563028	331558	4.08	33.15	166.12	36.35	31.96	46.6	43.78	38.4	37.09	71.53	97.93	58.16	cerebellum
uc001wwi.1	downstream	MAMDC1	NonCGI	3563004	N/A	2.14	0	7.64	1.45	3.47	0.56	0.09	0.87	0	1.8	56.89	0	testes
uc001wvr.1	upstream	KLHL28	NonCGI	3562692	844	4.03	38.25	198.98	50.98	34.7	43.7	103.77	73.9	33.39	130.71	110.86	77.53	cerebellum
uc001wvq.1	downstream	KLHL28	NonCGI	3562691	N/A	3.65	10.74	84.5	12.68	15.59	9.07	19.45	13.48	16.6	32.13	39.35	16.14	cerebellum
uc001wsh.1	upstream	CFL2	CGI	3560689	864	4.78	172.8	504.29	271.02	151.63	353.22	470.41	201.91	160.33	350.26	532.32	393.91	N/A
uc001wsg.1	downstream	CFL2	NonCGI	3560686	N/A	2.85	18.01	36.98	125.14	4.46	20.2	37.44	3.04	36.28	6.96	20.88	91.26	heart;thyroid
uc001wpn.1	upstream	HCDI	CGI	3558310	57	6.53	0	3.59	0	0	0	0.01	0.38	3.45	0	0	0	cerebellum;prostate
uc001wpm.1	downstream	C14orf124	CGI	3558309	N/A	5.49	11.49	14.25	10.38	16.89	18.42	5.41	6.76	9.95	23.64	4.64	9.89	N/A
uc001wok.1	upstream	DHRS1	CGI	3558144	300	4.76	21.69	61.81	21.42	35.2	54.98	12.48	18.61	25.42	54.48	44.42	22.23	N/A
uc001woj.1	downstream	DHRS1	CGI	3558143	N/A	5.76	9.75	31.93	18.27	8.74	15.06	13.74	19.6	8.61	18.84	18.18	22.4	N/A
uc001wlq.1	upstream	NRL	CGI	3557772	19884	5.43	26.19	88.24	56.04	30.42	51.53	68.23	31.97	32.33	45.58	65.3	57.9	N/A
uc001wlp.1	downstream	NRL	NonCGI	3557769	N/A	6.22	4.84	18.03	6.43	11.08	12.35	8.9	6.28	7.82	9.24	5.08	10.47	N/A
uc001wkz.1	upstream	BX647964	NonCGI	3557748	499	4.91	18.08	43.76	10.44	19.93	20.34	7.6	20.42	6.72	22.06	17.14	11.93	cerebellum
uc001wkx.1	downstream	BX247982	CGI	3557742	N/A	5.37	54.38	87.1	51.9	49.15	99.61	54.42	118.38	33.55	111.63	77.76	88.06	N/A
uc001wit.1	upstream	ACIN1	CGI	3557168	24053	8.93	411.24	408.41	373.82	414.57	443.66	506.74	467.85	498.55	482.19	449.18	404.89	N/A
uc001wir.1	downstream	ACIN1	NonCGI	3557143	N/A	4.36	57.74	252.02	67.3	69.76	98.39	81.36	72.57	69.96	182.85	155.19	87.79	cerebellum
uc001wia.1	upstream	C14orf93	CGI	3557045	10010	5.12	3.96	18.91	1.83	9.7	7.16	1.82	8.83	12.22	11.45	16.11	10.79	cerebellum
uc001wib.1	downstream	C14orf93	NonCGI	3557038	N/A	5.59	0.54	11.34	2.53	5.32	4.79	2.55	5.47	3.16	0.01	5.17	3.18	cerebellum
uc001wgv.1	upstream	SLC7A7	NonCGI	3556845	3886	4.67	3.97	5.01	3.21	2.19	3	2.56	5.73	2.14	14.77	17.79	3.58	testes;spleen
uc001wgs.1	downstream	SLC7A7	NonCGI	3556844	N/A	5.29	4.16	13.91	5.61	10.08	4.29	15.63	5.79	6.55	16.41	20.47	8.7	testes
uc001was.1	upstream	CHD8	NonCGI	3556015	6049	6.1	143.58	148.47	108.81	120.16	206.27	113.06	219.14	162.1	258.99	169.23	195.75	N/A
uc001war.1	downstream	CHD8	NonCGI	3556004	N/A	3.99	49.56	239.34	53.94	54.87	102.13	82.75	45.07	46.62	178.35	132.91	88.84	cerebellum
uc001vzg.1	upstream	NDRG2	CGI	3555784	272	1.9	28.81	555.45	33.79	26.51	48.12	108.12	29.34	38.95	30.45	44.13	87.42	cerebellum
uc001vzc.1	downstream	NDRG2	CGI	3555783	N/A	5.39	13.41	45.84	15.34	12.99	39.44	25.32	19.67	17.71	19.53	24.22	24.77	N/A
uc001vwy.1	upstream	CCNB1IP1	NonCGI	3555327	288	6.52	7.46	21.58	11.17	9.16	16.01	14.85	10.4	7.49	10	12.12	12.6	N/A
uc001vwx.1	downstream	CCNB1IP1	NonCGI	3555326	N/A	6.13	11.32	31.09	12.27	21.25	12.07	15.12	18.68	11.59	17.02	17.14	10.73	N/A
uc002buz.1	upstream	TTC23	CGI	3641446	1607	4.18	31.67	59.04	16.69	20.73	41.18	21.82	21.63	24.08	58.39	99.74	26.86	testes
uc002bur.1	downstream	TTC23	NonCGI	3641443	N/A	2.69	51.66	73.08	37	39.88	34.23	37.49	41.01	28.29	50.77	339.84	66.35	testes
uc002bss.1	upstream	RGMA	CGI	3639653	15524	5.88	17.07	23.96	15.11	36.49	23.19	12.16	16.63	12.33	33.17	21.12	19.82	N/A
uc002bsr.1	downstream	DKFZp434D0727	CGI	3639642	N/A	5.23	0	11.33	0	4.61	7.63	9.04	4.74	4.78	9.34	7.29	1.87	cerebellum
uc002bnh.1	upstream	MFGE8	CGI	3638233	855	5.24	37.31	65.48	83.04	28.37	43.69	91.15	33.72	32.03	34.72	55.34	56.35	N/A
uc002bnf.1	downstream	MFGE8	NonCGI	3638231	N/A	6.13	22.7	34.26	16.33	22.15	27.01	50.08	26.89	27.24	30.68	25.39	42.59	N/A
uc002bcu.1	upstream	LINGO1	NonCGI	3634282	63766	4.99	0	13.44	2.54	0.69	3.52	0	5.94	5.78	3.39	6.4	3.12	cerebellum
uc002bct.1	downstream	LINGO1	CGI	3634265	N/A	6.81	110.91	138.1	77.45	94.21	131.81	109.25	105.97	122.77	164.52	141.45	162.2	N/A
uc002bbo.1	upstream	NRG4	NonCGI	3633718	367	4.61	2.68	10.35	4.31	0	6.03	3.67	16.3	0.51	3	7.47	0.79	pancreas;cerebellum
uc002bbn.1	downstream	NRG4	NonCGI	3633717	N/A	5.37	0	1.44	1.67	0	0.27	0.01	8.64	1.11	0.14	1.2	0	pancreas
uc002axt.1	upstream	CYP11A1 (CYP11A)	NonCGI	3632894	1420	1.99	13.04	28.79	12.82	14.56	14.78	13.02	28.28	12.31	30.37	239.37	14.87	testes
uc002axs.1	downstream	CYP11A1	CGI	3632889	N/A	5.72	124.48	71	68.75	88.61	90.55	57.03	120.44	148.7	63.22	143.78	100.76	N/A
uc002axn.1	upstream	STRA6	NonCGI	3632843	5763	5.11	0.01	7.91	10.92	2.82	8	10.65	4.52	0.05	5.89	11.29	3.43	N/A
uc002axl.1	downstream	PP14296	NonCGI	3632841	N/A	5.6	9.95	14.8	5.14	4.81	0.01	8.68	5.51	8.47	9.26	9.04	3.77	cerebellum
uc002awi.1	upstream	STOML1	NonCGI	3632686	2314	3.98	0	31.16	3.18	2.2	12.7	7.07	4.59	5.92	8.69	4.63	7.26	cerebellum
uc002awe.1	downstream	STOML1	CGI	3632685	N/A	5.42	11.63	25.99	22.6	9.39	11.95	22.96	10.83	10.42	19.56	23.37	35.01	N/A
uc002awb.1	upstream	AK056376	NonCGI	3632668	462	7.38	24.71	44.7	29.25	25.33	29.36	26.36	23.53	26.69	26.2	36.07	27.47	N/A
uc002awa.1	downstream	AK056885	CGI	3632667	N/A	6.89	70.59	43.16	57.61	49.31	63.32	58.79	70	100.09	67.82	58.14	64.02	N/A
uc002asr.1	upstream	UACA	CGI	3631462	61230	5.21	112.67	222.22	93.7	83.6	146.99	225.83	123.42	101.19	223.12	226.59	225.27	N/A
uc002asq.1	downstream	UACA	NonCGI	3631445	N/A	4.5	41.06	11.08	36.13	98.86	21.76	69.28	22.69	39.76	52.28	47.98	47.29	kidney
uc002aqd.1	upstream	LCTL	NonCGI	3630254	467	5.01	0	2.2	0.05	0	1.21	3.35	5.52	2.43	8.78	8.41	8.47	spleen;thyroid;testes
uc002aqc.1	downstream	LCTL	NonCGI	3630253	N/A	5.15	16.68	25.62	13.49	6.76	19.78	18.58	3.33	8.41	25.31	19.55	8.78	N/A
uc002apx.1	upstream	RPL4	NonCGI	3630215	19686	6.43	0	4.25	3.49	1.58	0	0	0.03	0	0.33	0.13	0.72	cerebellum;heart
uc002apw.1	downstream	RPL4	NonCGI	3630209	N/A	4.79	101.75	185.68	101.01	73.98	193.41	212.32	184.25	80.88	330.01	197.82	225.59	N/A
uc002ape.1	upstream	C15orf44	CGI	3629794	62	5.13	5.74	7.45	8.42	3.35	11.27	7.36	10.47	5.47	19.05	24.38	12.04	testes
uc002apd.1	downstream	C15orf44	CGI	3629793	N/A	4.15	15.96	71.81	25.78	24.93	26.14	34.22	25.49	18.58	84.41	84.29	40.63	spleen;testes
uc002aoe.1	upstream	SPG21	CGI	3629375	439	6.3	1.05	8.3	3.69	0	4.57	3.54	5.29	4.84	6.39	5.75	4.25	N/A
uc002aod.1	downstream	SPG21	NonCGI	3629374	N/A	5.71	86.97	140.86	68.99	52.53	123.5	62.89	96.06	59.86	137.69	105.38	92.78	N/A
uc002aly.1	upstream	RPS27L	CGI	3628480	261	5	5.03	16.49	12.78	6.68	9.53	5.99	4.15	2.64	6.41	14.28	0	cerebellum
uc002alx.1	downstream	RPS27L	CGI	3628479	N/A	5.04	16.63	29.35	6.77	12.28	16.92	20.46	12.64	14.83	17.95	44.99	17.7	testes
uc002ago.1	upstream	NARG2	CGI	3627415	216	6.71	68.19	127.26	82.51	74.13	70.38	87.05	74.14	75.72	113.07	120.93	99.07	N/A
uc002agr.1	downstream	NARG2	CGI	3627414	N/A	5.83	29.81	55.39	18.28	26.84	30.92	20.39	31.84	19.07	41.98	36.26	24.43	N/A
uc001zxu.1	upstream	ATP8B4	NonCGI	3623638	216939	5.11	1.8	10.02	3.04	1.81	1.04	5.78	0.01	0.13	8.03	0.69	3.62	cerebellum;spleen
uc001zxv.1	downstream	KIAA1939	NonCGI	3623571	N/A	5.18	5.21	13.61	7.03	6.42	4.12	1.68	1.68	6.22	14.51	13.65	4.44	spleen
uc001zsa.1	upstream	HISPPD2A	CGI	3621515	99815	5.7	126.92	277.55	93.41	108.89	208.53	141.95	169.02	154.5	184.95	203.92	241.65	N/A
uc001zsb.1	downstream	HISPPD2A	CGI	3621350	N/A	5.24	229.22	533.68	234.8	230.54	373.97	326.68	426.71	193.44	578.73	305.64	249.74	N/A
uc001zpx.1	upstream	ZFP106	NonCGI	3620650	14805	3.08	30.77	179.22	174.3	37.41	56.03	391.63	23.99	35.69	179.87	178.74	187.06	muscle
uc001zpv.1	downstream	ZFP106 (AL831983)	NonCGI	3620645	N/A	1.74	13.34	15.49	317.98	4.4	2.31	155.75	3.33	48.46	13.63	12.84	198.46	heart;thyroid;muscle
uc001zid.1	upstream	SLC12A6	CGI	3617384	304	5.21	12.32	20.97	13.57	5.35	9.53	13.67	35.77	11.4	16.65	23.42	13.17	pancreas
uc001zib.1	downstream	SLC12A6	CGI	3617382	N/A	2.82	21.44	108.78	20.54	11.64	12.15	57.15	10.94	19.86	109.35	167.42	37.84	testes;spleen;cerebellum
uc001zfh.1	upstream	MTMR10	CGI	3616042	189	5.16	75.86	113.14	106.46	106.93	81.61	182.74	44.47	56.88	118.57	172.23	118.11	N/A
uc001zfj.1	downstream	MTMR10	CGI	3616040	N/A	6.97	21.95	39.84	36.91	25.43	43.38	38.38	24.06	39.37	27.49	40.75	32.15	N/A
uc001zcr.1	upstream	TJP1	CGI	3615685	955	5.55	55.27	86.88	104.69	47.48	75.71	111.57	99.91	85.07	106.27	178.09	101.16	N/A
uc001zcq.1	downstream	TJP1	CGI	3615681	N/A	4.22	18.55	23.75	5.24	8.51	12.08	5.84	11.4	3.4	5.97	36.88	7.81	testes
uc001zbb.1	upstream	DKFZp781L0846	NonCGI	3614619	197412	6.14	13.35	21.38	11.2	8.81	14.09	12.59	3.88	6.75	10.16	11.3	11.53	N/A
uc001zba.1	downstream	GABRB3	CGI	3614604	N/A	5.55	306.05	234.15	235.63	258.32	421.5	247.61	447.34	234.67	547.03	287.71	492.97	N/A
uc001zax.1	upstream	ATP10C	NonCGI	3614407	1447	5.1	6.42	24.11	16.43	8.25	29.67	9.69	24.8	7.86	27.52	13.09	18.52	N/A
uc001zaw.1	downstream	ATP10A	CGI	3614406	N/A	6.7	9.22	16.77	11.26	7.84	9.97	16.98	8.55	13.68	15.35	17.6	18.71	N/A
uc002fee.1	upstream	TMEM170	CGI	3699609	270	3.24	6.86	88.59	33.62	30.84	54.55	38.57	27.18	33.7	125.77	182.21	35.07	testes;spleen
uc002feb.1	downstream	TMEM170	CGI	3699606	N/A	6.85	44.8	79.07	61.96	51.57	68.16	43.13	82.57	56.98	54.8	81.13	72.4	N/A
uc002fbg.1	upstream	LOC55565	CGI	3697913	3728	7.22	91.06	156.13	94.96	107.74	122.53	129.18	120.83	112.85	153.56	159.18	111.76	N/A
uc002fbe.1	downstream	LOC55565	NonCGI	3697908	N/A	2.72	8.48	47.57	1.78	4.05	1.35	0	4.85	5.44	1.51	28.07	0	cerebellum;testes
uc002esf.1	upstream	LRRC29	CGI	3695540	180	5.2	29.93	108.13	54.18	37.13	67.96	75.47	34.58	34.73	73.41	53.44	45.92	N/A
uc002ese.1	downstream	LRRC29	NonCGI	3695539	N/A	4.28	7.29	42.38	7.3	8.95	5.77	6.3	13.01	8.61	15.07	21.13	10.31	cerebellum
uc002eef.1	upstream	VPS35	CGI	3689965	67	6.96	595.09	987.62	806.42	662.89	927.13	641.38	794.75	546.87	992.19	895.62	879.55	N/A
uc002eee.1	downstream	VPS35	CGI	3689964	N/A	2.53	8.11	58.67	13.25	17.9	9.47	3.57	8.24	11.14	17.96	118.45	8.64	testes;cerebellum
uc002ebz.1	upstream	MGC46336	CGI	3688376	135	6.14	11.7	17.17	11.57	9.09	18.87	6	12.8	6.1	16.18	11.58	20	N/A
uc002eby.1	downstream	MGC46336	CGI	3688398	N/A	4.61	0.01	9.06	4.2	2.41	0.01	0	0.01	9.31	3.67	10.33	0.94	testes;prostate;cerebellum
uc002dlt.1	upstream	EARS2	CGI	3685288	6508	4.41	13.01	34.07	24.56	8.54	20.09	70.51	18.66	13.24	31.47	25.23	28.87	muscle
uc002dlr.1	downstream	KIAA1970	NonCGI	3685283	N/A	7.2	1.91	3.22	0	0.01	2.66	2.25	0	0.2	2.1	1.97	1.23	cerebellum
uc002diu.1	upstream	LOC641298	NonCGI	3684226	40178	3.49	757.41	2355.75	193.03	385.17	256.14	876.87	499.64	569.56	1046.2	777.14	1148.82	cerebellum
uc002dis.1	downstream	DKFZp547E087	NonCGI	3684164	N/A	2.5	173.26	1257.42	44.06	178.21	80.32	114.44	169.12	205.61	320.67	301.65	192.3	cerebellum
uc002did.1	upstream	DNAH3	NonCGI	3683977	8630	5.05	2.89	8.65	0	1.61	0.04	2.99	3.99	10.18	0	1.33	3.72	prostate;cerebellum
uc002die.1	downstream	DNAH3	NonCGI	3683974	N/A	5	8.98	27.28	5.01	11.17	12.92	4.08	13.62	8.63	9.16	23.3	8.27	cerebellum
uc002dht.1	upstream	MGC16943	CGI	3683860	93865	6.21	110.89	201.47	103.13	81.32	170.32	142.64	170.26	93.4	158.54	147.35	127.35	N/A
uc002dhs.1	downstream	EXOD1	CGI	3683836	N/A	4.61	7.97	14.65	5.68	6.88	9.87	10.78	5.99	9.98	13.22	37.78	10.2	testes
uc002cww.1	upstream	C16orf5	CGI	3678218	345	5.04	16.82	39.94	19.85	17.05	30.06	17.8	15.99	16.33	35.69	42.87	7.57	N/A
uc002cwv.1	downstream	C16orf5	CGI	3678217	N/A	4.74	15.31	51.93	13.98	13.82	10.1	18.86	15.31	9.86	14.68	17.41	26.01	cerebellum
uc002cwh.1	upstream	CORO7	CGI	3678134	1064	3.87	11.24	37.92	16.35	12.74	13.26	20.33	10.84	12.55	56.07	56.83	8.92	testes;spleen
uc002cwg.1	downstream	CORO7	CGI	3678132	N/A	4.57	8.03	32.05	1.57	7.96	23.42	9.92	22.48	10.8	16.69	31.65	17.91	N/A
uc002cty.1	upstream	ZSCAN10	NonCGI	3677442	6432	5.2	18.08	29.5	17.1	8.75	7.51	11.16	21.25	20.08	7.31	7.26	8.72	cerebellum
uc002ctw.1	downstream	ZNF206	NonCGI	3677440	N/A	5.07	21.63	89.89	50.38	25.18	51.51	33.04	22.81	32.79	45.16	52.15	52.23	cerebellum
uc002cpx.1	upstream	RNPS1	CGI	3676703	317	4.3	121.82	25.05	25.07	32.83	43.95	37.02	95.73	113.62	60.29	99.26	65.49	N/A
uc002cpu.1	downstream	RNPS1	CGI	3676700	N/A	7.88	101.51	150.6	102.12	88.84	121.57	118.67	115.95	99.96	133.93	109.36	124.43	N/A
uc002cls.1	upstream	LOC283951	NonCGI	3675906	8600	5.48	31.36	48.17	28.53	20.31	28.33	45.45	21.14	14.2	38.3	56.32	43.38	N/A
uc002clr.1	downstream	LOC283951	CGI	3675900	N/A	4.86	0	5.58	3.2	1.79	11.75	0.06	1.58	0	0.85	6.14	1.64	liver;testes
uc002cjh.1	upstream	JFP10	CGI	3675366	421	7.67	27.61	26.01	24.77	21.15	25.88	20.11	35.66	34.96	27.07	22.79	24.44	N/A
uc002cjg.1	downstream	CCDC78	NonCGI	3675363	N/A	8.85	852.04	973.16	968.93	719.44	1014.59	806.69	1000.28	903.14	935.12	860.56	930.43	N/A
uc002kft.1	upstream	RAB40B	CGI	3775253	2079	6.29	170.3	330.25	177.66	261.79	347.82	273.2	283.2	231.08	419.85	313.1	278.17	N/A
uc002kfs.1	downstream	RAB40B	NonCGI	3775246	N/A	4.03	43.92	213.23	33.13	68.59	41.84	62.47	55.53	44.57	75.37	75.93	55.54	cerebellum
uc002kdx.1	upstream	CCDC57	CGI	3774787	61200	7.25	481.54	899.36	676.39	631.92	734.08	680.09	813.64	643.62	798.33	663.48	944.38	N/A
uc002kdy.1	downstream	DKFZp434C2019	NonCGI	3774725	N/A	3.43	3.78	52.62	9.47	11.24	12.27	16.9	3.85	7.04	24.77	33.67	0.02	cerebellum;testes
uc002jwd.1	upstream	KIAA1453	CGI	3772650	360	6.04	105.22	62.4	51.55	75.38	66.44	68.55	108.05	126.9	65.17	87.9	57.4	N/A
uc002jwa.1	downstream	USP36	CGI	3772649	N/A	7.06	121.24	131.24	88.03	104.19	112.38	112.29	116.54	183.29	112.43	153.47	119.08	N/A
uc002jul.1	upstream	TMC6	NonCGI	3772145	3677	4.47	0	8.02	0.08	1.44	5.12	1.84	9.5	1.47	15.67	4.84	1.51	spleen;pancreas
uc002jun.1	downstream	TMC6	NonCGI	3772143	N/A	6.42	134.88	285.97	148.4	155.04	201.76	172.34	214.47	191.21	289.72	235.87	210.23	N/A
uc002jiz.1	upstream	AK129763	CGI	3769717	169776	5.77	22.23	20.73	14.26	13.36	15.28	16.2	29.34	35.38	15.8	35.65	30.61	N/A
uc002jiy.1	downstream	CR595588	NonCGI	3769737	N/A	4.5	6.29	26.85	7.44	0.26	18.16	9.13	10.78	4.42	4.89	10.96	5.72	cerebellum
uc002jig.1	upstream	ABCA5	CGI	3769043	58275	5.92	26.93	49.93	14.89	15.63	30.98	39.58	41.57	34.64	37.61	38.9	40.11	N/A
uc002jib.1	downstream	ABCA5	NonCGI	3769002	N/A	3.35	4.42	51.48	10.2	5.19	47.21	9.33	6.66	5.71	10.07	28.29	8.77	cerebellum;liver
uc002jck.1	upstream	CSH1	NonCGI	3766496	14764	5.12	0	5.22	2.63	0	2.62	0.71	0.86	0	0	9.02	0.08	testes;cerebellum
uc002jcj.1	downstream	hGH-V (CR613729)	NonCGI	3766479	N/A	8.28	0	0	0	0.01	0	0.95	0	0	2.16	0	0	spleen;muscle
uc002jbl.1	upstream	LIMD2	CGI	3766282	560	4.89	9.61	47.89	24.49	17.46	27.59	24.28	19.92	17.9	34.51	54.59	48.04	N/A
uc002jbj.1	downstream	LIMD2	CGI	3766281	N/A	6.95	69.99	155.78	107.88	125.07	128.77	88.75	118.75	116.29	145.99	138.22	128.22	N/A
uc002iwo.1	upstream	2009-09-04	CGI	3764579	2748	5.34	84.36	196.17	125.86	87.44	172.68	162.3	128.66	71.08	251.68	174.51	165.45	N/A
uc002iwm.1	downstream	2009-09-04	NonCGI	3764568	N/A	0.58	36.26	2620.42	31.41	13.22	66.04	4.56	14.46	19.9	302.4	25.25	32.86	cerebellum
uc002ity.1	upstream	CA10	NonCGI	3762838	413	5.33	1.15	16.69	6.85	4.13	8.61	5.85	8.42	10.85	4.83	2.95	3.41	cerebellum
uc002itx.1	downstream	CA10	NonCGI	3762837	N/A	3.47	13.25	77.99	12.49	8.49	24.48	13.42	13.22	6.85	9.09	17.44	13.7	cerebellum
uc002iqr.1	upstream	MRPL27	CGI	3762351	241	6.57	198.98	436.08	283.97	209.72	327.74	316.52	244.82	224.64	317.88	337.33	316.57	N/A
uc002iqp.1	downstream	MRPL27	NonCGI	3762349	N/A	4.4	14.91	39.81	8.55	0	12.07	10.51	18.79	12.24	20.94	21.04	7.79	cerebellum
uc002ipj.1	upstream	SLC35B1	NonCGI	3761987	246	5.13	26	62.33	24.64	15.93	55.71	26.89	21.38	21.49	34.24	39.78	23.17	N/A
uc002ipi.1	downstream	SLC35B1	NonCGI	3761986	N/A	5.87	69.64	141.48	90.79	69.14	176.8	134.81	113.77	72.17	117.82	140.37	129.3	N/A
uc002iod.1	upstream	DKFZp434A0435	CGI	3761591	22753	4.1	49.3	58.51	36.9	36.72	62.47	48.7	77.92	63.51	81.89	217.22	80.94	testes
uc002iob.1	downstream	TTLL6	NonCGI	3761575	N/A	4.97	60.58	126.67	48.23	54.41	65.21	49.72	68.31	57.32	62.82	161.59	83.76	testes
uc002ine.1	upstream	CBX1	CGI	3761141	446	4.97	64.34	215.51	108.88	65.47	96.98	113.17	77.25	52.4	142.13	160.38	114.01	N/A
uc002ind.1	downstream	CBX1	CGI	3761138	N/A	3.08	9.47	89.99	18.38	15.42	13.36	12.78	13.19	12.29	12.94	81.5	20.73	cerebellum;testes
uc002imh.1	upstream	SP6	NonCGI	3760982	4681	5.47	10.4	34.95	11.12	10.22	15	18.02	11.6	9.45	17.24	21.73	11.26	cerebellum
uc002img.1	downstream	SP6	CGI	3760980	N/A	7.73	38.95	55.62	32.74	41.22	38.88	30.19	38.77	44.19	39.17	49.39	44.07	N/A
uc002ihw.1	upstream	DCAKD	CGI	3759566	9357	3.99	20.55	103.33	12.32	33.66	56.6	31.68	34.29	30.43	64.13	112.34	40.64	testes;cerebellum
[truncated: 895 more rows]
